# Supplementary material for: A chemosensory-like histidine kinase is dispensable for chemotaxis in vitro but regulates the virulence of Borrelia burgdorferi through modulating the stability of RpoS
Source: PLoS Pathog. 2023 Nov 27;19(11):e1011752. doi: 10.1371/journal.ppat.1011752 (PMC10703414; doi:10.1371/journal.ppat.1011752)
Supplement: S2 Table — (XLSX) [file ppat.1011752.s010.xlsx]

## Sheet: DE_34
GeneID	LocusTag	CDS	GeneName	GeneAnnotation	ProteinID	baseMean	log2FoldChange 34	lfcSE34	stat	pvalue34	padj34	signif34	Fold change34
gene239	BB_0246	cds214		M23 peptidase domain protein	AAC66632.1	35.4999	-3.0474	0.384524	-7.92514	2.27891e-15	4.3046e-14	yes	0.120959
gene379	BB_0389			DNA-directed RNA polymerase%2C beta subunit%3B this gene contains a frame shift which may be the result of a sequencing error%3B identified by match to protein family HMM PF00562%3B match to protein family HMM PF04560%3B match to protein family HMM PF04561%3B match to protein family HMM PF04563%3B match to protein family HMM PF04565%3B match to protein family HMM TIGR02013	pseudogene	651.659	-1.84353	0.118766	-15.5224	2.44697e-54	3.32787e-51	yes	0.27864
gene311	BB_0319	cds284		exported protein	AAC66692.1	27.7689	-1.78764	0.296855	-6.02191	1.72367e-09	1.26713e-08	yes	0.289646
gene546	BB_0568	cds499		chemotaxis response regulator protein-glutamate methylesterase	AAC66934.1	30.7118	-1.74431	0.342321	-5.09553	3.47761e-07	1.57128e-06	yes	0.298477
gene151	BB_0157	cds137		conserved hypothetical protein	AAC66542.2	275.135	-1.52216	0.310892	-4.8961	9.77575e-07	4.00452e-06	yes	0.348164
gene313	BB_0322	cds286		conserved hypothetical protein	AAC66701.1	62.9898	-1.51555	0.209965	-7.21813	5.27077e-13	7.02769e-12	yes	0.349762
gene240	BB_0247	cds215	rdgB	non-canonical purine NTP pyrophosphatase%2C RdgB/HAM1 family	AAB91499.1	626.006	-1.51145	0.154995	-9.75162	1.81541e-22	9.49602e-21	yes	0.350758
gene507	BB_0527	cds465		transcriptional activator%2C putative%2C Baf family	AAC66882.2	44.9554	-1.50778	0.229696	-6.56422	5.23059e-11	5.34857e-10	yes	0.351653
gene185	BB_0192	cds167		conserved hypothetical protein	AAC66582.2	49.4023	-1.46727	0.367657	-3.99086	6.58334e-05	0.000179786	yes	0.361667
gene701	BB_0727	cds645		phosphofructokinase	AAC67070.2	189.101	-1.45376	0.269521	-5.39386	6.89598e-08	3.58802e-07	yes	0.365069
gene590	BB_0613	cds541	lon	ATP-dependent protease La	AAC66962.2	68.7348	-1.4171	0.252368	-5.61523	1.96301e-08	1.12645e-07	yes	0.374464
gene284	BB_0291	cds257	fliF	flagellar M-ring protein FliF	AAC66657.1	39.9097	-1.40559	0.304516	-4.61582	3.91542e-06	1.39033e-05	yes	0.377463
gene42	BB_0044	cds37		conserved hypothetical protein	AAC66442.1	120.355	-1.33863	0.253143	-5.28802	1.23645e-07	6.18226e-07	yes	0.395397
gene347	BB_0357			conserved hypothetical protein%2C degenerate%3B this region contains one or more premature stops and/or frameshifts%3B identified by similarity to GB:AAU07210.1	pseudogene	73.6316	-1.30572	0.208366	-6.26648	3.69291e-10	3.0812e-09	yes	0.404519
gene12	BB_0013	cds11		conserved hypothetical protein	AAC66401.1	64.8687	-1.27079	0.196239	-6.47575	9.43391e-11	9.0353e-10	yes	0.414432
gene45	BB_0047	cds40		conserved hypothetical protein	AAC66434.2	567.545	-1.2474	0.205066	-6.08291	1.18023e-09	8.91731e-09	yes	0.421207
gene70	BB_0073	cds63		conserved hypothetical protein	AAC66466.1	27.6228	-1.22373	0.367075	-3.33375	0.000856848	0.00176296	yes	0.428173
gene323	BB_0332	cds295		ABC transporter%2C permease protein	AAC66724.1	594.57	-1.22005	0.142123	-8.58446	9.1263e-18	2.25668e-16	yes	0.429267
gene722	BB_0749	cds665		conserved hypothetical protein	AAC67108.2	20.9165	-1.21687	0.349548	-3.48128	0.000499026	0.00109641	yes	0.430214
gene183	BB_0189	cds165	rpmI	ribosomal protein L35	AAC66572.1	185.034	-1.21055	0.194773	-6.21517	5.12686e-10	4.15032e-09	yes	0.432104
gene593	BB_0616	cds544		conserved hypothetical integral membrane protein	AAC66979.1	93.4915	-1.20826	0.226595	-5.33222	9.70219e-08	4.9235e-07	yes	0.432792
gene171	BB_0177	cds156	gidB	16S rRNA methyltransferase GidB	AAC66558.1	91.5312	-1.20171	0.174585	-6.88328	5.84896e-12	7.1663e-11	yes	0.434758
gene360	BB_0370	cds329	tyrS	tyrosyl-tRNA synthetase	AAC66744.1	471.843	-1.19888	0.182258	-6.57789	4.7717e-11	4.95383e-10	yes	0.435615
gene763	BB_0791	cds702		thymidine kinase	AAC67141.1	71.0685	-1.18884	0.320153	-3.71335	0.00020453	0.00048972	yes	0.438655
gene135	BB_0139	cds123		conserved hypothetical protein	AAC66533.2	156.888	-1.17392	0.148263	-7.91787	2.41623e-15	4.50147e-14	yes	0.443215
gene728	BB_0756	cds669		FAD dependent oxidoreductase%2C putative	AAC67104.1	11.5542	-1.17181	0.404667	-2.89573	0.00378277	0.00692249	yes	0.443865
gene246	BB_0253	cds220	lon	ATP-dependent protease La	AAB91493.1	71.3098	-1.1535	0.211243	-5.46055	4.74667e-08	2.52167e-07	yes	0.449533
gene99	BB_0103	cds88		phosphoribosyl transferase domain protein	AAC66504.1	107.859	-1.15224	0.146311	-7.87528	3.39974e-15	6.16485e-14	yes	0.449925
gene167	BB_0173			von Willebrand factor type A domain protein%3B this gene contains a nucleotide ambiguity which may be the result of a sequencing error%3B identified by match to protein family HMM PF00092	pseudogene	185.747	-1.15162	0.132377	-8.69955	3.33189e-18	8.88504e-17	yes	0.450119
gene7	BB_0008	cds6		conserved hypothetical protein	AAC66396.2	53.2817	-1.14656	0.219864	-5.21483	1.83983e-07	8.90453e-07	yes	0.451702
gene178	BB_0184	cds161	csrA	carbon storage regulator	AAC66576.1	26.7519	-1.13659	0.337245	-3.37021	0.000751106	0.00156672	yes	0.454834
gene799	BB_0829	cds736		putative Exonuclease SbcD homolog	AAC67182.1	73.3868	-1.13555	0.223467	-5.08153	3.7441e-07	1.68609e-06	yes	0.455161
gene208	BB_0215	cds185		phosphate ABC transporter%2C periplasmic phosphate-binding protein	AAC66609.2	172.324	-1.13166	0.262702	-4.30776	1.64914e-05	5.13234e-05	yes	0.45639
gene302	BB_0309	cds275		conserved hypothetical protein	AAC66686.2	29.3269	-1.11871	0.303692	-3.6837	0.00022987	0.000539006	yes	0.460506
gene726	BB_0754	cds667		ABC transporter%2C ATP-binding protein	AAC67099.1	72.7075	-1.10962	0.242451	-4.57669	4.724e-06	1.64727e-05	yes	0.463416
gene354	BB_0364	cds323	mgsA	methylglyoxal synthase	AAC66749.1	95.9527	-1.09551	0.290949	-3.76529	0.000166354	0.000407945	yes	0.467972
gene27	BB_0028	cds23		lipoprotein%2C putative	AAC66428.1	440.534	-1.09385	0.174244	-6.2777	3.43611e-10	2.88464e-09	yes	0.468509
gene757	BB_0785	cds696		putative septation protein spoVG (Stage V sporulation protein G)	AAC67124.1	219.965	-1.08895	0.155425	-7.00628	2.4473e-12	3.08178e-11	yes	0.470103
gene357	BB_0367	cds326		putative phosphotransferase enzyme IIb component	AAC66754.1	146.506	-1.06348	0.163461	-6.50599	7.71827e-11	7.49775e-10	yes	0.478477
gene814	BB_0843	cds750		arginine-ornithine antiporter	AAC67189.2	49.9904	-1.06116	0.211964	-5.0063	5.5485e-07	2.35811e-06	yes	0.479248
gene872	BB_P22	cds797		conserved hypothetical protein	AAF07411.1	109.482	-1.06001	0.272611	-3.88835	0.000100928	0.000260954	yes	0.479629
gene316	BB_0325	cds289		conserved hypothetical protein	AAC66711.1	29.8052	-1.05841	0.298043	-3.5512	0.000383482	0.000869227	yes	0.480161
gene77	BB_0081	cds68		efflux ABC transporter%2C permease protein	AAC66473.1	35.1734	-1.05017	0.272709	-3.85088	0.000117692	0.000299173	yes	0.482911
gene399	BB_0409	cds367		conserved hypothetical protein	AAC66793.1	206.372	-1.04807	0.203493	-5.1504	2.59932e-07	1.21064e-06	yes	0.483615
gene539	BB_0561	cds492	gnd	6-phosphogluconate dehydrogenase%2C decarboxylating	AAC66918.1	133.587	-1.04747	0.189868	-5.51681	3.45201e-08	1.89304e-07	yes	0.483817
gene496	BB_0513			phenylalanyl-tRNA synthetase alpha chain (Phenylalanine--tRNA ligase alpha chain) (PheRS)%3B this gene contains a frame shift which may be the result of a sequencing error%3B identified by match to protein family HMM PF01409%3B match to protein family HMM TIGR00468	pseudogene	174.209	-1.04516	0.154006	-6.78648	1.14905e-11	1.34717e-10	yes	0.484591
gene1452	BB_A64	cds1280		P35 antigen	AAC66255.2	96.9084	-1.02565	0.17545	-5.84584	5.04013e-09	3.36727e-08	yes	0.491189
gene193	BB_0200	cds173		D-alanine--D-alanine ligase (D-alanylalanine synthetase)(D-Ala-D-Ala ligase)	AAC66589.2	161.564	-1.01386	0.170254	-5.955	2.6007e-09	1.83262e-08	yes	0.495218
gene138	BB_0142	cds125		outer membrane efflux protein	AAC66532.2	231.493	-1.00962	0.13132	-7.68823	1.49182e-14	2.41532e-13	yes	0.496677
gene67	BB_0070	cds61		conserved hypothetical protein	AAC66460.1	161.242	-1.00639	0.221287	-4.54788	5.41898e-06	1.85638e-05	yes	0.497791
gene438	BB_0453	cds403		transporter%2C small conductance mechanosensitive ion channel (MscS) family	AAC66816.1	284.45	-1.00552	0.19112	-5.2612	1.43121e-07	7.12984e-07	yes	0.49809
gene228	BB_0235	cds203	ychF	GTP-binding protein YchF	AAC66614.1	248.286	-1.00415	0.144862	-6.93173	4.15731e-12	5.13994e-11	yes	0.498565
gene400	BB_0411			DNA/RNA non-specific endonuclease%2C degenerate%3B this region contains one or more premature stops and/or frameshifts%3B identified by similarity to GB:AAU07262.1%3B match to protein family HMM PF01223	pseudogene	58.2313	-1.00274	0.266027	-3.76933	0.000163688	0.00040329	yes	0.49905
gene700	BB_0726	cds644		ATP-binding protein	AAC67071.1	244.061	-0.995477	0.171318	-5.8107	6.2212e-09	4.08736e-08	yes	0.50157
gene644	BB_0667	cds592		conserved hypothetical protein	AAC67004.1	77.7509	-0.993988	0.212516	-4.67723	2.90774e-06	1.0894e-05	yes	0.502088
gene823	BB_0853			conserved hypothetical protein%3B this gene contains a frame shift which may be the result of a sequencing error	pseudogene	470.276	-0.987389	0.105397	-9.36831	7.36999e-21	3.03733e-19	yes	0.50439
gene339	BB_0348	cds310	pyk	pyruvate kinase	AAC66733.1	422.853	-0.985899	0.13487	-7.31001	2.67122e-13	3.74521e-12	yes	0.504911
gene51	BB_0054	cds46		putative protein-export membrane protein SecG	AAC66457.2	249.269	-0.984805	0.155739	-6.32342	2.55831e-10	2.27405e-09	yes	0.505294
gene621	BB_0644	cds570		putative N-acetylmannosamine-6-P epimerase	AAC66999.1	235.187	-0.983846	0.158079	-6.22375	4.85405e-10	3.97681e-09	yes	0.50563
gene813	BB_0842	cds749	argF	ornithine carbamoyltransferase	AAC67190.2	631.846	-0.983563	0.139233	-7.06417	1.61583e-12	2.05377e-11	yes	0.505729
gene98	BB_0102	cds87		conserved hypothetical protein	AAC66505.1	85.1721	-0.982331	0.22079	-4.44917	8.62015e-06	2.83859e-05	yes	0.506161
gene447	BB_0462	cds411	efbC	putative DNA-binding protein%2C ebfC protein	AAC66830.2	68.91	-0.978592	0.219369	-4.46094	8.15993e-06	2.70012e-05	yes	0.507475
gene263	BB_0270	cds236		flagellar biosynthesis protein FlhF (Flagella-associated GTP-bindingprotein)	AAC66678.1	185.153	-0.975172	0.147523	-6.61032	3.83487e-11	4.07455e-10	yes	0.508679
gene659	BB_0682	cds607	trmU	tRNA (5-methylaminomethyl-2-thiouridylate)-methyltransferase	AAC67035.1	215.695	-0.970053	0.169867	-5.71067	1.12535e-08	6.89406e-08	yes	0.510487
gene306	BB_0314	cds279		octaprenyl-diphosphate synthase	AAC66696.1	79.7442	-0.965913	0.227211	-4.25116	2.12664e-05	6.4703e-05	yes	0.511954
gene407	BB_0418	cds374		conserved hypothetical protein	AAC66790.1	67.1469	-0.96257	0.208299	-4.62111	3.81697e-06	1.36607e-05	yes	0.513142
gene803	BB_0833	cds740	ileS	isoleucyl-tRNA synthetase	AAC67179.1	261.372	-0.959542	0.157916	-6.07628	1.23002e-09	9.24215e-09	yes	0.51422
gene295	BB_0302	cds268	ftsW	cell division protein FtsW	AAC66646.2	153.676	-0.958851	0.14415	-6.65174	2.89642e-11	3.20254e-10	yes	0.514467
gene526	BB_0548	cds480	polA	DNA polymerase I superfamily	AAC66909.1	107.621	-0.950899	0.180863	-5.25756	1.45982e-07	7.24581e-07	yes	0.51731
gene229	BB_0236	cds204		tetratricopeptide repeat domain protein	AAC66624.1	265.636	-0.949736	0.122602	-7.7465	9.44579e-15	1.62611e-13	yes	0.517727
gene8	BB_0009	cds7		conserved hypothetical protein	AAC66403.1	61.9058	-0.949626	0.257753	-3.68425	0.000229381	0.000538788	yes	0.517767
gene702	BB_0728	cds646	cdr	CoA-disulfide reductase	AAC67069.2	464.67	-0.948109	0.111679	-8.48959	2.0736e-17	4.94754e-16	yes	0.518312
gene688	BB_0714	cds635		tetratricopeptide repeat domain protein	AAC67064.1	894.502	-0.946806	0.159255	-5.94522	2.76082e-09	1.91567e-08	yes	0.51878
gene340	BB_0349	cds311		conserved hypothetical protein	AAC66741.1	300.366	-0.946672	0.208763	-4.53467	5.7694e-06	1.9616e-05	yes	0.518828
gene727	BB_0755	cds668	rnz	ribonuclease Z	AAC67098.1	205.62	-0.945214	0.155291	-6.08674	1.15235e-09	8.75528e-09	yes	0.519352
gene408	BB_0419	cds375		response regulatory protein	AAC66781.1	51.8719	-0.941102	0.24443	-3.85019	0.000118028	0.000299173	yes	0.520835
gene198	BB_0205	cds178		conserved hypothetical protein	AAC66601.1	309.03	-0.939008	0.152635	-6.152	7.65102e-10	5.95516e-09	yes	0.521591
gene303	BB_0311	cds276		putative inorganic polyphosphate/ATP-NAD kinase (Poly(P)/ATP NAD kinase)	AAC66699.2	106.978	-0.938925	0.183545	-5.11551	3.12901e-07	1.44253e-06	yes	0.521621
gene207	BB_0214	cds184	efp	translation elongation factor P	AAC66610.1	282.747	-0.936355	0.132166	-7.08467	1.39378e-12	1.80528e-11	yes	0.522551
gene523	BB_0545	cds477		xylulokinase	AAC66911.1	20.465	-0.923215	0.304894	-3.02798	0.00246191	0.00466322	yes	0.527332
gene471	BB_0487	cds435	rpsQ	ribosomal protein S17	AAC66855.1	91.4565	-0.917123	0.176335	-5.20101	1.98206e-07	9.52509e-07	yes	0.529564
gene205	BB_0212	cds182		borrelia ORF-A superfamily	AAC66598.1	245.107	-0.913732	0.139341	-6.55751	5.47152e-11	5.51205e-10	yes	0.53081
gene325	BB_0334	cds297		oligopeptide transport ATP-binding protein OppD	AAC66722.1	506.94	-0.911343	0.163116	-5.5871	2.30886e-08	1.30293e-07	yes	0.53169
gene824	BB_0853a			hypothetical protein%2C paralogous family 57%2C pseudogene%3B this gene contains a frame shift which may be the result of a sequencing error%3B identified by glimmer%3B putative	pseudogene	281.868	-0.908959	0.119532	-7.60434	2.8637e-14	4.42572e-13	yes	0.532569
gene161	BB_0167	cds147		outer membrane protein	AAC66563.2	88.4177	-0.899287	0.16227	-5.54192	2.99168e-08	1.65394e-07	yes	0.536152
gene245	BB_0252			conserved hypothetical integral membrane protein%3B this gene contains a nucleotide ambiguity which may be the result of a sequencing error	pseudogene	269.833	-0.890829	0.149797	-5.94692	2.73228e-09	1.90559e-08	yes	0.539304
gene773	BB_0801	cds711		translation initiation factor IF-2%2C putative	AAC67153.1	149.382	-0.890062	0.172559	-5.15802	2.4958e-07	1.17449e-06	yes	0.539591
gene561	BB_0583	cds513		conserved hypothetical integral membrane protein	AAB91524.1	180.973	-0.886074	0.161903	-5.47287	4.42794e-08	2.37086e-07	yes	0.541085
gene258	BB_0265	cds231		conserved hypothetical protein	AAC66690.1	281.028	-0.882988	0.159025	-5.5525	2.81612e-08	1.56323e-07	yes	0.542243
gene501	BB_0518	cds460	dnaK	chaperone protein DnaK	AAC66887.1	423.751	-0.865687	0.143312	-6.04056	1.53576e-09	1.13512e-08	yes	0.548785
gene844	BB_B23	cds770		putative guanine/xanthine permease	AAC66327.2	22.9086	-0.857655	0.39656	-2.16274	0.0305612	0.0457745	yes	0.551849
gene678	BB_0703	cds626	rpmF	ribosomal protein L32	AAC67042.1	13.8266	-0.853745	0.393537	-2.16942	0.0300509	0.0451096	yes	0.553346
gene65	BB_0068	cds59		haloacid dehalogenase-like hydrolase	AAC66462.1	419.545	-0.852908	0.16255	-5.24703	1.54567e-07	7.58884e-07	yes	0.553668
gene489	BB_0505	cds453		conserved hypothetical protein	AAC66874.1	219.457	-0.849174	0.239883	-3.53996	0.000400195	0.000899611	yes	0.555102
gene758	BB_0786	cds697		ribosomal protein L25%2C Ctc-form	AAC67123.2	137.11	-0.844845	0.154778	-5.45845	4.8032e-08	2.54177e-07	yes	0.556771
gene446	BB_0461	cds410		DNA polymerase III%2C subunits gamma and tau	AAC66831.1	37.5721	-0.843299	0.266074	-3.16941	0.00152748	0.00301973	yes	0.557368
gene658	BB_0681	cds606		methyl-accepting chemotaxis protein	AAC67036.2	452.156	-0.842718	0.137792	-6.11588	9.60259e-10	7.33681e-09	yes	0.557592
gene11	BB_0012	cds10	truA	tRNA pseudouridine synthase A	AAC66394.1	105.986	-0.842353	0.188389	-4.47134	7.77308e-06	2.57839e-05	yes	0.557733
gene744	BB_0772	cds683		flagellar P-ring protein (Basal body P-ring protein)	AAC67133.1	83.4448	-0.841115	0.182957	-4.59734	4.27928e-06	1.49995e-05	yes	0.558212
gene653	BB_0676	cds601		phosphoglycolate phosphatase	AAC67019.1	141.936	-0.8405	0.136628	-6.15176	7.66288e-10	5.95516e-09	yes	0.55845
gene130	BB_0134	cds118		tetratricopeptide repeat domain protein	AAC66535.2	172.566	-0.839684	0.130003	-6.45894	1.05438e-10	9.95803e-10	yes	0.558766
gene569	BB_0591	cds520		competence locus E%2C putative	AAB91516.1	175.872	-0.839539	0.190138	-4.41543	1.0081e-05	3.26431e-05	yes	0.558822
gene31	BB_0032	cds27		conserved hypothetical protein	AAC66427.1	349.627	-0.835328	0.13959	-5.98414	2.17531e-09	1.55707e-08	yes	0.560456
gene177	BB_0183	cds160		conserved hypothetical protein	AAC66577.1	183.848	-0.831222	0.172594	-4.81605	1.46428e-06	5.85714e-06	yes	0.562053
gene74	BB_0077			conserved hypothetical protein%3B this gene contains a frame shift which may be the result of a sequencing error	pseudogene	84.7993	-0.829255	0.172425	-4.80937	1.51405e-06	6.00322e-06	yes	0.56282
gene255	BB_0262	cds228		M23 peptidase domain protein	AAC66685.1	63.7649	-0.827524	0.178672	-4.63153	3.62976e-06	1.30941e-05	yes	0.563496
gene759	BB_0787	cds698	pth	peptidyl-tRNA hydrolase	AAC67122.1	192.342	-0.827145	0.150882	-5.48205	4.20422e-08	2.25998e-07	yes	0.563644
gene500	BB_0517	cds459	dnaJ	chaperone protein DnaJ	AAC66888.1	468.919	-0.822926	0.208142	-3.95367	7.69628e-05	0.000206856	yes	0.565294
gene441	BB_0456	cds406		conserved hypothetical protein	AAC66822.1	307.821	-0.820587	0.129436	-6.3397	2.3021e-10	2.05977e-09	yes	0.566211
gene231	BB_0238	cds206		conserved hypothetical protein	AAC66635.2	81.726	-0.818468	0.205421	-3.98435	6.76647e-05	0.000183315	yes	0.567044
gene815	BB_0843a			hypothetical protein%2C pseudogene%3B this region contains one or more premature stops and/or frameshifts%3Bidentified by glimmer%3B putative	pseudogene	105.737	-0.817967	0.165877	-4.93118	8.1736e-07	3.39942e-06	yes	0.567241
gene91	BB_0095	cds80		conserved hypothetical protein	AAC66489.1	318.352	-0.817739	0.158165	-5.17015	2.33908e-07	1.10841e-06	yes	0.56733
gene106	BB_0110	cds95		conserved hypothetical protein	AAC66502.1	218.468	-0.81717	0.16322	-5.00654	5.54173e-07	2.35811e-06	yes	0.567554
gene646	BB_0669	cds594		CheA	AAC67024.1	60.0686	-0.813274	0.198742	-4.09211	4.27473e-05	0.00012317	yes	0.569089
gene93	BB_0097	cds82		conserved hypothetical protein	AAC66488.1	457.771	-0.810545	0.0960984	-8.43453	3.32524e-17	7.66497e-16	yes	0.570166
gene355	BB_0365	cds324	la7	outer surface 22 kda lipoprotein (antigen IpLA7)	AAC66748.1	155.841	-0.809547	0.195607	-4.13865	3.49361e-05	0.00010262	yes	0.570561
gene790	BB_0819	cds727		cytidylate kinase	AAC67164.1	68.7502	-0.80924	0.239536	-3.37836	0.000729185	0.00153039	yes	0.570682
gene38	BB_0039	cds33		conserved hypothetical protein	AAC66424.1	976.951	-0.808188	0.126575	-6.38506	1.71326e-10	1.56378e-09	yes	0.571099
gene570	BB_0592	cds521		caax amino protease family	AAC66960.1	294.981	-0.804291	0.142015	-5.66342	1.4839e-08	8.8903e-08	yes	0.572643
gene806	BB_0836			excinuclease ABC%2C B subunit%3B this gene contains a nucleotide ambiguity which may be the result of a sequencing error%3B identified by match to protein family HMM PF00271%3B match to protein family HMM PF02151%3B match to protein family HMM TIGR00631	pseudogene	81.9577	-0.802819	0.215968	-3.71731	0.000201356	0.000483824	yes	0.573228
gene506	BB_0526	cds464		conserved hypothetical protein	AAC66893.1	204.223	-0.80248	0.15282	-5.25116	1.51141e-07	7.47462e-07	yes	0.573363
gene550	BB_0572	cds503		glycosyl transferase	AAC66931.1	385.176	-0.7984	0.170494	-4.68287	2.82885e-06	1.06277e-05	yes	0.574986
gene715	BB_0742	cds658		ABC transporter%2C ATP-binding protein	AAC67091.2	361.954	-0.798011	0.108298	-7.36866	1.72346e-13	2.52032e-12	yes	0.575142
gene224	BB_0231	cds199		hypothetical protein	AAC66618.1	86.4019	-0.797919	0.206974	-3.85517	0.000115649	0.000294536	yes	0.575178
gene317	BB_0326	cds290		tetratricopeptide repeat domain protein	AAC66710.1	389.482	-0.797894	0.203318	-3.92435	8.69626e-05	0.000230096	yes	0.575188
gene493	BB_0509	cds456		conserved hypothetical protein	AAC66879.1	362.562	-0.797736	0.215773	-3.6971	0.000218073	0.000515791	yes	0.575251
gene797	BB_0827	cds734		ATP-dependent helicase HrpA	AAC67162.1	322.041	-0.794579	0.144761	-5.4889	4.04452e-08	2.19145e-07	yes	0.576512
gene574	BB_0596	cds525		methyl-accepting chemotaxis protein	AAC66955.1	54.3205	-0.794133	0.203669	-3.89913	9.6537e-05	0.000251514	yes	0.57669
gene627	BB_0650	cds575		conserved hypothetical protein	AAC67002.2	404.181	-0.791971	0.122499	-6.46511	1.01227e-10	9.62716e-10	yes	0.577554
gene689	BB_0715	cds636		cell division protein FtsA%2C putative	AAC67059.2	760.154	-0.790728	0.125703	-6.29045	3.16539e-10	2.72335e-09	yes	0.578052
gene102	BB_0106	cds91		tetratricopeptide repeat domain protein	AAC66503.2	332.05	-0.787917	0.119704	-6.58222	4.63463e-11	4.84853e-10	yes	0.57918
gene405	BB_0416	cds372		pheromone shutdown protein	AAC66783.1	102.08	-0.785161	0.231743	-3.38807	0.000703865	0.00149571	yes	0.580287
gene743	BB_0771a	cds682		hypothetical protein	AET25121.1	247.952	-0.781554	0.185725	-4.20812	2.57502e-05	7.74784e-05	yes	0.58174
gene529	BB_0551	cds483		CheY	AAC66907.2	182.63	-0.781445	0.163566	-4.77755	1.77447e-06	6.89507e-06	yes	0.581784
gene691	BB_0717	cds638		conserved hypothetical integral membrane protein	AAC67057.1	290.344	-0.777872	0.117127	-6.64124	3.1105e-11	3.41152e-10	yes	0.583226
gene331	BB_0340	cds302		conserved hypothetical protein	AAC66727.1	510.242	-0.776055	0.106944	-7.25667	3.9675e-13	5.34238e-12	yes	0.583961
gene242	BB_0249	cds217		phosphatidyltransferase	AAB91497.1	316.884	-0.76971	0.124131	-6.20077	5.61858e-10	4.52146e-09	yes	0.586535
gene592	BB_0615	cds543	rpsD	ribosomal protein S4	AAC66961.2	408.121	-0.768476	0.152642	-5.03449	4.7912e-07	2.08847e-06	yes	0.587037
gene645	BB_0668	cds593		flagellar filament outer layer protein	AAC67025.2	32.084	-0.764872	0.281706	-2.71514	0.00662478	0.0114773	yes	0.588505
gene369	BB_0379	cds338		protein kinase C1 inhibitor	AAC66761.2	112.589	-0.760726	0.177871	-4.27685	1.89554e-05	5.84306e-05	yes	0.590199
gene528	BB_0550	cds482	fliS	flagellar protein FliS	AAC66908.1	902.42	-0.760338	0.14518	-5.23722	1.63015e-07	7.94625e-07	yes	0.590358
gene187	BB_0194	cds169		hydrolase%2C TatD family	AAC66570.1	355.766	-0.754241	0.119762	-6.29783	3.01834e-10	2.61462e-09	yes	0.592858
gene76	BB_0080	cds67		ABC transporter%2C ATP-binding protein	AAC66474.2	58.1833	-0.752758	0.21276	-3.53806	0.00040308	0.000904603	yes	0.593468
gene398	BB_0408	cds366		pts system%2C fructose-specific iiabc component	AAC66787.1	404.404	-0.749099	0.140677	-5.32497	1.00972e-07	5.08597e-07	yes	0.594975
gene469	BB_0485	cds433	rplP	ribosomal protein L16	AAC66857.1	104.986	-0.746382	0.169073	-4.41457	1.01212e-05	3.26955e-05	yes	0.596097
gene1	BB_0002	cds1		glycosyl hydrolase family 3 N domain protein	AAC66400.1	198.385	-0.742034	0.129279	-5.73979	9.47963e-09	5.94115e-08	yes	0.597896
gene29	BB_0030	cds25	lepB	signal peptidase I	AAC66422.1	90.956	-0.738966	0.180148	-4.10198	4.09624e-05	0.000118529	yes	0.599169
gene83	BB_0087	cds74		L-lactate dehydrogenase	AAC66470.1	1940.44	-0.735829	0.101005	-7.2851	3.21429e-13	4.46065e-12	yes	0.600473
gene71	BB_0074	cds64	prfB	peptide chain release factor 2	AAC66459.2	865.045	-0.735707	0.141513	-5.19887	2.00508e-07	9.59013e-07	yes	0.600524
gene186	BB_0193	cds168		lipoprotein%2C putative	AAC66581.1	28.3485	-0.733878	0.276772	-2.65157	0.00801195	0.0135357	yes	0.601285
gene101	BB_0105	cds90	map	methionine aminopeptidase%2C type I	AAC66499.1	379.855	-0.72963	0.133083	-5.48251	4.19323e-08	2.25998e-07	yes	0.603059
gene485	BB_0501	cds449	rpsK	ribosomal protein S11	AAC66841.2	215.635	-0.729348	0.31153	-2.34118	0.0192227	0.029946	yes	0.603176
gene359	BB_0369	cds328		ATP-dependent Clp protease%2C subunit A	AAC66745.2	165.039	-0.723121	0.236943	-3.05188	0.00227415	0.00434999	yes	0.605786
gene811	BB_0840	cds747		lipoprotein%2C putative	AAC67186.1	613.862	-0.722666	0.148508	-4.86616	1.13787e-06	4.63326e-06	yes	0.605977
gene110	BB_0114	cds99		single-stranded DNA-binding protein (SSB) (Helix-destabilizingprotein)	AAC66492.1	383.583	-0.722321	0.126725	-5.69993	1.19859e-08	7.30977e-08	yes	0.606122
gene249	BB_0256	cds223	rpsU	ribosomal protein S21	AAC66638.1	485.843	-0.720719	0.15229	-4.73255	2.21719e-06	8.49404e-06	yes	0.606795
gene594	BB_0617	cds545		conserved hypothetical protein	AAC66980.1	421.489	-0.720399	0.133655	-5.38997	7.04682e-08	3.64399e-07	yes	0.60693
gene304	BB_0312	cds277		purine-binding chemotaxis protein	AAC66698.1	182.142	-0.717782	0.165731	-4.33101	1.48425e-05	4.67263e-05	yes	0.608032
gene1453	BB_A65	cds1281		lipoprotein%2C putative	AAC66284.1	74.6324	-0.715103	0.202788	-3.52635	0.000421328	0.000940897	yes	0.609162
gene397	BB_0407	cds365	manA	mannose-6-phosphate isomerase%2C class I	AAC66788.1	255.879	-0.711746	0.132272	-5.38093	7.41011e-08	3.78863e-07	yes	0.610581
gene1002	BB_M26	cds921		borrelia orf-D family	AAF07537.2	82.7494	-0.710915	0.215407	-3.30034	0.000965679	0.00195726	yes	0.610932
gene189	BB_0196			peptide chain release factor 1%3B this gene contains a nucleotide ambiguity which may be the result of a sequencing error%3B identified by match to protein family HMM PF00472%3B match to protein family HMM PF03462%3B match to protein family HMM TIGR00019	pseudogene	75.9152	-0.708635	0.185649	-3.81706	0.000135051	0.000338874	yes	0.611899
gene118	BB_0122	cds106	tsf	translation elongation factor Ts	AAC66512.1	659.546	-0.706208	0.12042	-5.86456	4.5032e-09	3.04694e-08	yes	0.612929
gene724	BB_0752			conserved hypothetical protein%3B this gene contains a nucleotide ambiguity which may be the result of a sequencing error	pseudogene	216.194	-0.705786	0.157221	-4.48914	7.15105e-06	2.38954e-05	yes	0.613109
gene483	BB_0499	cds447	rpmJ	ribosomal protein L36	AAC66843.1	224.894	-0.705525	0.260794	-2.7053	0.00682435	0.0117631	yes	0.613219
gene794	BB_0824	cds731		conserved hypothetical protein	AAC67171.2	478.385	-0.703019	0.139	-5.05769	4.24372e-07	1.8861e-06	yes	0.614285
gene1258	BB_G27	cds1127		conserved hypothetical protein	AAC66058.1	202.899	-0.702681	0.203013	-3.46127	0.000537636	0.0011699	yes	0.614429
gene225	BB_0232	cds200	hbb	small DNA-binding protein Hbb	AAC66617.1	615.888	-0.699313	0.12017	-5.81934	5.90793e-09	3.90038e-08	yes	0.615865
gene238	BB_0245	cds213		hypothetical protein	AAC66633.1	767.875	-0.696608	0.141408	-4.92623	8.38315e-07	3.46538e-06	yes	0.617021
gene119	BB_0123	cds107	rpsB	ribosomal protein S2	AAC66511.1	1391.47	-0.696029	0.157877	-4.40868	1.04003e-05	3.34382e-05	yes	0.617269
gene315	BB_0324	cds288		conserved hypothetical protein	AAC66712.1	258.903	-0.694256	0.168292	-4.12531	3.70244e-05	0.00010852	yes	0.618028
gene816	BB_0844	cds751		lipoprotein%2C putative	AAC67199.1	248.114	-0.692875	0.144234	-4.80383	1.55658e-06	6.12524e-06	yes	0.61862
gene82	BB_0086	cds73		putative Mg chelatase homolog	AAC66471.1	154.95	-0.690958	0.151082	-4.5734	4.7988e-06	1.66065e-05	yes	0.619442
gene881	BB_P31	cds806		borrelia family of unknown function	AAF07420.1	91.5499	-0.690923	0.292289	-2.36384	0.0180869	0.0284043	yes	0.619458
gene33	BB_0034	cds29		outer membrane protein P13	AAC66426.1	5945.4	-0.688654	0.11557	-5.95876	2.54165e-09	1.80034e-08	yes	0.620432
gene601	BB_0624	cds552		conserved hypothetical protein	AAC66990.1	902.379	-0.68755	0.157107	-4.37631	1.20704e-05	3.84444e-05	yes	0.620907
gene24	BB_0025	cds20		DNA-binding regulatory protein%2C YebC/PmpR family	AAC66408.1	320.134	-0.684353	0.115472	-5.92657	3.09323e-09	2.13543e-08	yes	0.622285
gene132	BB_0136	cds120		penicillin-binding protein	AAC66530.1	117.906	-0.683094	0.147323	-4.6367	3.54015e-06	1.29078e-05	yes	0.622828
gene122	BB_0126	cds110		conserved hypothetical protein	AAC66520.1	464.684	-0.679797	0.107059	-6.34974	2.15685e-10	1.9426e-09	yes	0.624253
gene153	BB_0159	cds139		conserved hypothetical protein	AAC66555.1	154.479	-0.678469	0.175463	-3.86675	0.000110297	0.000282493	yes	0.624828
gene192	BB_0199			membrane protein%2C putative%3B this gene contains a nucleotide ambiguity which may be the result of a sequencing error	pseudogene	94.0402	-0.67473	0.183978	-3.66744	0.00024499	0.000573471	yes	0.62645
gene729	BB_0757	cds670	clpP	Clp protease	AAC67097.2	288.323	-0.67462	0.147706	-4.56732	4.93999e-06	1.70517e-05	yes	0.626497
gene32	BB_0033	cds28	smpB	SsrA-binding protein	AAC66420.1	155.884	-0.669342	0.173138	-3.86595	0.000110659	0.000282888	yes	0.628793
gene756	BB_0784	cds695		iojap-like ribosome-associated protein	AAC67125.2	340.304	-0.668841	0.116322	-5.74992	8.92866e-09	5.67429e-08	yes	0.629012
gene394	BB_0404	cds362		conserved hypothetical protein	AAC66796.1	274.832	-0.666659	0.127795	-5.21664	1.82198e-07	8.84963e-07	yes	0.629964
gene80	BB_0084	cds71		aminotransferase%2C class V superfamily	AAC66472.1	165.893	-0.66622	0.182776	-3.64502	0.000267376	0.000623174	yes	0.630156
gene291	BB_0298	cds264		tetratricopeptide repeat domain protein	AAC66650.1	388.152	-0.662934	0.143896	-4.60704	4.08441e-06	1.4428e-05	yes	0.631593
gene79	BB_0083	cds70		conserved hypothetical protein	AAC66476.2	465.148	-0.662866	0.164295	-4.03462	5.46914e-05	0.000151487	yes	0.631622
gene19	BB_0020			diphosphate--fructose-6-phosphate 1-phosphotransferase%3B this gene contains a nucleotide ambiguity which may be the result of a sequencing error%3B identified by match to protein family HMM PF00365%3B match to protein family HMM TIGR02477	pseudogene	1879.29	-0.662078	0.0971729	-6.8134	9.53184e-12	1.12724e-10	yes	0.631967
gene452	BB_0467	cds416		conserved hypothetical protein	AAC66827.1	240.095	-0.66004	0.130937	-5.04089	4.63371e-07	2.03943e-06	yes	0.632861
gene641	BB_0664	cds589		lipoprotein%2C putative	AAC67012.2	431.435	-0.65967	0.100336	-6.57464	4.87718e-11	5.02497e-10	yes	0.633023
gene771	BB_0799	cds709		conserved hypothetical protein	AAC67155.1	44.8345	-0.659565	0.248857	-2.65038	0.00804009	0.0135664	yes	0.633069
gene345	BB_0354	cds316		conserved hypothetical protein	AAC66737.2	215.997	-0.656527	0.165785	-3.96012	7.49136e-05	0.000202148	yes	0.634404
gene531	BB_0553			conserved hypothetical protein%3B this gene contains a nucleotide ambiguity which may be the result of a sequencing error	pseudogene	652.508	-0.655495	0.101836	-6.43677	1.22043e-10	1.13684e-09	yes	0.634858
gene731	BB_0759	cds672		membrane protein%2C putative	AAC67102.1	265.007	-0.650172	0.150015	-4.33405	1.46393e-05	4.63011e-05	yes	0.637204
gene344	BB_0353	cds315		membrane protein%2C putative	AAC66738.1	118.808	-0.646401	0.171682	-3.76511	0.000166478	0.000407945	yes	0.638872
gene40	BB_0042	cds35	phoU	phosphate transport system regulatory protein PhoU	AAC66437.1	183.429	-0.645594	0.128939	-5.00699	5.52874e-07	2.35811e-06	yes	0.639229
gene730	BB_0758	cds671		conserved hypothetical protein	AAC67103.2	400.759	-0.642365	0.123569	-5.19844	2.0097e-07	9.59013e-07	yes	0.640662
gene755	BB_0783	cds694		conserved hypothetical protein	AAC67135.1	1065.61	-0.64096	0.135357	-4.73533	2.18702e-06	8.4021e-06	yes	0.641286
gene66	BB_0069	cds60		aminopeptidase II	AAC66461.1	510.558	-0.637523	0.144069	-4.42511	9.63938e-06	3.13626e-05	yes	0.642816
gene23	BB_0024	cds19		conserved hypothetical protein	AAC66415.1	451.81	-0.634919	0.11921	-5.32605	1.00373e-07	5.07465e-07	yes	0.643977
gene484	BB_0500	cds448	rpsM	ribosomal protein S13p/S18e	AAC66842.1	450.285	-0.631164	0.230093	-2.74308	0.00608662	0.0106399	yes	0.645655
gene486	BB_0502	cds450	rpoA	DNA-directed RNA polymerase%2C alpha subunit	AAC66840.2	50.0002	-0.629961	0.286285	-2.20047	0.0277737	0.0418761	yes	0.646194
gene491	BB_0507	cds454		conserved hypothetical protein	AAC66880.2	112.8	-0.629487	0.214457	-2.93526	0.00333272	0.00616666	yes	0.646406
gene753	BB_0781	cds692		GTP-binding protein Obg/CgtA	AAC67127.1	132.435	-0.622045	0.158225	-3.9314	8.44525e-05	0.000224327	yes	0.649749
gene839	BB_B16	cds765	oppAIV	oligopeptide ABC transporter OppAIV	AAC66315.1	478.362	-0.620705	0.123102	-5.04219	4.60229e-07	2.03218e-06	yes	0.650353
gene63	BB_0066	cds58		conserved hypothetical protein	AAC66453.1	461.174	-0.618974	0.157125	-3.93937	8.1695e-05	0.000217427	yes	0.651134
gene358	BB_0368	cds327		glycerol-3-phosphate dehydrogenase [NAD(P)+] (NAD(P)H-dependent glycerol-3-phosphate dehydrogenase)	AAC66746.2	104.075	-0.618798	0.208199	-2.97215	0.00295724	0.00554737	yes	0.651213
gene647	BB_0670	cds595		purine-binding chemotaxis protein	AAC67023.1	212.292	-0.616448	0.198628	-3.10352	0.00191231	0.00372066	yes	0.652275
gene149	BB_0155	cds135		lipoprotein%2C putative	AAC66544.1	202.984	-0.615688	0.144489	-4.26114	2.03383e-05	6.21575e-05	yes	0.652619
gene141	BB_0145	cds128		glycine betaine%2C L-proline ABC transporter%2C permease protein	AAC66524.1	283.683	-0.615314	0.102524	-6.00165	1.95323e-09	1.42053e-08	yes	0.652788
gene175	BB_0181			flagellar hook-associated protein FlgK%3B this gene contains a frame shift which may be the result of a sequencing error%3B identified by match to protein family HMM PF06429%3B match to protein family HMM PF07196%3B match to protein family HMM TIGR02492	pseudogene	666.479	-0.609444	0.123692	-4.9271	8.34578e-07	3.46044e-06	yes	0.655449
gene494	BB_0511			conserved hypothetical protein%2C degenerate%3B this region contains one or more premature stops and/or frameshifts%3B identified by similarity to GB:ABH01781.1	pseudogene	227.06	-0.608946	0.220473	-2.762	0.00574476	0.0100942	yes	0.655675
gene825	BB_B01	cds753		acylphosphatase	AAC66325.2	310.889	-0.60497	0.132057	-4.58111	4.62506e-06	1.61699e-05	yes	0.657485
gene557	BB_0579	cds509		DNA polymerase III subunit alpha	AAC66944.1	981.276	-0.604557	0.148286	-4.07697	4.56266e-05	0.000129275	yes	0.657673
gene800	BB_0830	cds737		exonuclease SbcC	AAC67181.2	30.2099	-0.604116	0.248772	-2.42839	0.015166	0.0243069	yes	0.657875
gene558	BB_0580	cds510		conserved hypothetical integral membrane protein	AAC66943.1	362.719	-0.600226	0.134986	-4.44657	8.72512e-06	2.86622e-05	yes	0.65965
gene197	BB_0204	cds177	hflC	HflC protein	AAC66585.2	187.463	-0.598822	0.129178	-4.63565	3.55825e-06	1.29391e-05	yes	0.660293
gene85	BB_0089	cds76		conserved hypothetical protein	AAC66490.1	487.349	-0.598671	0.100027	-5.98507	2.16303e-09	1.55647e-08	yes	0.660362
gene436	BB_0451	cds401		chromate transport protein%2C putative	AAC66817.1	200.613	-0.598275	0.205797	-2.90711	0.00364789	0.00670423	yes	0.660543
gene635	BB_0658	cds583		phosphoglycerate mutase family protein%2C putative	AAC67007.2	3113.44	-0.596973	0.165555	-3.6059	0.000311078	0.0007195	yes	0.66114
gene846	BB_B25	cds772		conserved hypothetical protein	AAC66338.2	195.407	-0.596265	0.160899	-3.70584	0.000210688	0.000502694	yes	0.661464
gene333	BB_0342	cds304		glutamyl-tRNA(Gln) amidotransferase subunit A (Glu-ADTsubunit A)	AAC66715.2	654.5	-0.595255	0.111109	-5.3574	8.44261e-08	4.30036e-07	yes	0.661928
gene124	BB_0128	cds112	cmk	cytidylate kinase	AAC66509.1	575.362	-0.594994	0.116723	-5.09747	3.44216e-07	1.56045e-06	yes	0.662047
gene690	BB_0716	cds637	mreC	rod shape-determining protein MreC	AAC67058.2	284.59	-0.593449	0.130414	-4.55049	5.35208e-06	1.83809e-05	yes	0.662756
gene103	BB_0107	cds92	nusB	transcription antitermination factor NusB	AAC66498.2	233.071	-0.592211	0.146462	-4.04345	5.26693e-05	0.000146783	yes	0.663326
gene762	BB_0790	cds701		conserved hypothetical protein	AAC67134.2	250.184	-0.590869	0.150692	-3.92104	8.8168e-05	0.000232832	yes	0.663943
gene14	BB_0015	cds13	udk	uridine kinase	AAC66392.2	260.334	-0.588743	0.163622	-3.5982	0.000320433	0.000737375	yes	0.664922
gene155	BB_0161	cds141		conserved hypothetical protein	AAC66554.2	344.18	-0.586262	0.114251	-5.13133	2.87697e-07	1.33084e-06	yes	0.666066
gene717	BB_0744	cds660	p83/100	Borrelia P83/P100 antigen	AAC67090.1	1792.04	-0.584812	0.104692	-5.58603	2.32314e-08	1.30557e-07	yes	0.666736
gene754	BB_0782	cds693	nadD	nicotinate (nicotinamide) nucleotide adenylyltransferase	AAC67126.2	123.844	-0.584745	0.164335	-3.55826	0.00037332	0.000847605	yes	0.666767
gene237	BB_0244	cds212		conserved hypothetical protein	AAC66626.1	650.589	-0.584423	0.12539	-4.66083	3.14936e-06	1.1576e-05	yes	0.666916
gene524	BB_0546	cds478		conserved hypothetical protein	AAC66914.1	136.834	-0.584241	0.195827	-2.98345	0.00285016	0.00536131	yes	0.667
gene735	BB_0764	cds674		sensory transduction histidine kinase%2C putative	AAC67115.1	385.366	-0.584208	0.136174	-4.29015	1.78552e-05	5.54408e-05	yes	0.667015
gene182	BB_0188			ribosomal protein L20%3B this gene contains a nucleotide ambiguity which may be the result of a sequencing error%3B identified by match to protein family HMM PF00453%3B match to protein family HMM TIGR01032	pseudogene	625.158	-0.583698	0.132256	-4.41339	1.01766e-05	3.27967e-05	yes	0.667251
gene843	BB_B22	cds769		putative guanine/xanthine permease	AAC66328.1	217.486	-0.582654	0.178756	-3.25948	0.00111615	0.00224552	yes	0.667734
gene488	BB_0504	cds452		conserved hypothetical protein	AAC66875.1	294.855	-0.580541	0.195361	-2.97163	0.00296226	0.00554915	yes	0.668713
gene847	BB_B26	cds773		conserved hypothetical protein	AAC66337.1	141.119	-0.578879	0.208687	-2.77391	0.00553877	0.00975742	yes	0.669484
gene123	BB_0127	cds111		ribosomal protein S1	AAC66510.2	1658.72	-0.575533	0.093705	-6.14197	8.15047e-10	6.29809e-09	yes	0.671038
gene48	BB_0051	cds43		conserved hypothetical integral membrane protein	AAC66432.2	160.255	-0.573732	0.169736	-3.38015	0.000724474	0.00152504	yes	0.671877
gene148	BB_0154	cds134	secA	preprotein translocase%2C SecA subunit	AAC66536.1	2254.03	-0.573257	0.120142	-4.7715	1.82855e-06	7.06483e-06	yes	0.672098
gene572	BB_0594	cds523	argS	arginyl-tRNA synthetase	AAC66956.2	33.8229	-0.570261	0.265328	-2.14927	0.0316133	0.0470395	yes	0.673495
gene241	BB_0248	cds216	pepF	oligoendopeptidase F	AAB91498.1	298.058	-0.570236	0.135919	-4.19542	2.72363e-05	8.1769e-05	yes	0.673507
gene1364	BB_J16	cds1205		putative plasmid partition protein	AAC66086.1	933.504	-0.569516	0.122001	-4.66811	3.0399e-06	1.1265e-05	yes	0.673843
gene251	BB_0258	cds224		undecaprenol kinase	AAC66636.1	381.401	-0.563599	0.110445	-5.10297	3.34364e-07	1.53109e-06	yes	0.676612
gene219	BB_0226	cds194	serS	seryl-tRNA synthetase	AAC66622.1	78.3101	-0.562964	0.194634	-2.89242	0.00382288	0.00696932	yes	0.67691
gene243	BB_0250	cds218		DedA protein	AAB91496.1	582.005	-0.561811	0.11102	-5.06042	4.18324e-07	1.86531e-06	yes	0.677451
gene495	BB_0512	cds457		conserved hypothetical protein	AAC66876.1	432.466	-0.561009	0.197458	-2.84115	0.0044951	0.00806508	yes	0.677828
gene330	BB_0339	cds301	rplM	ribosomal protein L13	AAC66717.1	327.869	-0.560299	0.129553	-4.32485	1.52637e-05	4.78309e-05	yes	0.678162
gene176	BB_0182			flagellar hook-associated protein 3%3B this gene contains a frame shift which may be the result of a sequencing error%3B identified by match to protein family HMM PF00669%3B match to protein family HMM PF07196%3B match to protein family HMM TIGR02550	pseudogene	248.034	-0.559709	0.160566	-3.48584	0.000490591	0.00107962	yes	0.678439
gene168	BB_0174	cds153		conserved hypothetical protein	AAC66564.1	88.3303	-0.559256	0.185866	-3.00891	0.00262183	0.00495234	yes	0.678652
gene256	BB_0263	cds229	lepB	signal peptidase I	AAC66684.2	731.623	-0.556184	0.118507	-4.69325	2.68902e-06	1.01585e-05	yes	0.680099
gene810	BB_0839	cds746		conserved hypothetical protein	AAC67187.2	379.497	-0.555381	0.115383	-4.81336	1.48415e-06	5.91917e-06	yes	0.680477
gene826	BB_B02	cds754		conserved hypothetical protein	AAC66334.1	196.723	-0.555269	0.164029	-3.38519	0.000711298	0.00150446	yes	0.68053
gene190	BB_0197	cds171		protoporphyrinogen oxidase%2C putative	AAC66591.1	409.538	-0.552286	0.165169	-3.34377	0.000826496	0.00170401	yes	0.681939
gene584	BB_0606	cds535		CheD family	AAC66968.1	39.1978	-0.548726	0.245784	-2.23256	0.0255783	0.0389546	yes	0.683623
gene708	BB_0734	cds652		Sua5/YciO/YrdC/YwlC family protein%2C putative	AAC67081.1	367.977	-0.547298	0.130875	-4.18185	2.89152e-05	8.60495e-05	yes	0.6843
gene835	BB_B11			borrelia family of unknown function%3B this gene contains a premature stop which may be the result of a sequencing error%3B identified by match to protein family HMM PF02890	pseudogene	199.983	-0.54543	0.147401	-3.70032	0.000215331	0.000511975	yes	0.685187
gene81	BB_0085	cds72		conserved hypothetical protein	AAC66475.1	54.5595	-0.545059	0.198073	-2.75181	0.00592675	0.0103871	yes	0.685363
gene739	BB_0768	cds678		pyridoxal kinase	AAC67112.1	302.071	-0.544863	0.156659	-3.47801	0.000505143	0.00110627	yes	0.685457
gene335	BB_0344	cds306		DNA helicase	AAC66713.2	145.787	-0.541746	0.152928	-3.54249	0.000396366	0.00089396	yes	0.686939
gene789	BB_0818	cds726		conserved hypothetical protein	AAC67165.1	137.587	-0.541507	0.146662	-3.69222	0.000222303	0.000524881	yes	0.687053
gene433	BB_0448	cds398		phosphocarrier protein HPr	AAC66820.1	4080.65	-0.539127	0.105027	-5.13321	2.84835e-07	1.3221e-06	yes	0.688187
gene747	BB_0775	cds686		flagellar hook-basal body complex protein	AAC67131.2	409.89	-0.538791	0.105463	-5.10884	3.24147e-07	1.48932e-06	yes	0.688347
gene157	BB_0163	cds143		conserved hypothetical protein	AAC66552.1	936.436	-0.537854	0.0948385	-5.67126	1.41754e-08	8.53031e-08	yes	0.688795
gene342	BB_0351	cds313		conserved hypothetical protein	AAC66740.2	35.151	-0.536572	0.251763	-2.13126	0.0330681	0.0490968	yes	0.689407
gene631	BB_0654	cds579		conserved hypothetical protein	AAC67001.1	136.372	-0.536521	0.15576	-3.44453	0.000572058	0.00123296	yes	0.689432
gene538	BB_0560	cds491		chaperone protein HtpG	AAC66919.2	2016.95	-0.53562	0.142766	-3.75173	0.00017562	0.000428034	yes	0.689862
gene466	BB_0482	cds430	rpsS	ribosomal protein S19	AAC66860.1	250.04	-0.5343	0.150888	-3.54105	0.000398545	0.000897387	yes	0.690494
gene341	BB_0350	cds312	rpmB	ribosomal protein L28	AAC66732.1	433.802	-0.532153	0.201621	-2.63937	0.00830597	0.0139631	yes	0.691522
gene97	BB_0101	cds86	asnS	asparaginyl-tRNA synthetase	AAC66501.2	293.126	-0.530677	0.150105	-3.53536	0.000407219	0.000910884	yes	0.69223
gene579	BB_0601	cds530	glyA	serine hydroxymethyltransferase	AAC66951.1	719.958	-0.53062	0.104066	-5.09888	3.41666e-07	1.55928e-06	yes	0.692257
gene669	BB_0693	cds617		xylose operon regulatory protein	AAC67050.1	209.324	-0.528175	0.13861	-3.81051	0.000138682	0.000347343	yes	0.693431
gene179	BB_0185	cds162		glycoprotease family	AAC66575.1	93.8918	-0.527489	0.192336	-2.74255	0.0060965	0.0106434	yes	0.693761
gene470	BB_0486	cds434	rpmC	ribosomal protein L29	AAC66856.2	305.944	-0.526447	0.134858	-3.9037	9.4733e-05	0.000247763	yes	0.694262
gene286	BB_0293	cds259	flgC	flagellar basal-body rod protein FlgC	AAC66655.1	481.578	-0.526337	0.123381	-4.26596	1.99044e-05	6.09683e-05	yes	0.694315
gene473	BB_0489	cds437	rplX	ribosomal protein L24	AAC66853.1	225.24	-0.524854	0.110786	-4.73754	2.16328e-06	8.33444e-06	yes	0.69503
gene1319	BB_K01	cds1173		lipoprotein%2C putative	AAC66147.1	500.604	-0.522064	0.192009	-2.71896	0.00654878	0.0113746	yes	0.696375
gene445	BB_0460	cds409		lipoprotein%2C putative	AAC66836.1	145.394	-0.521985	0.181699	-2.8728	0.00406849	0.0073677	yes	0.696413
gene78	BB_0082	cds69		conserved hypothetical protein	AAC66477.1	346.684	-0.519027	0.124309	-4.17531	2.97584e-05	8.83657e-05	yes	0.697842
gene218	BB_0225	cds193		tRNA-dihydrouridine synthase A	AAC66623.1	232.204	-0.518301	0.150394	-3.4463	0.000568316	0.00122684	yes	0.698193
gene13	BB_0014	cds12	priA	primosomal protein N'	AAC66393.1	149.86	-0.516703	0.183682	-2.81303	0.00490763	0.0087361	yes	0.698967
gene384	BB_0394	cds352	nusG	transcription termination/antitermination factor NusG	AAC66771.1	672.183	-0.516574	0.137283	-3.76283	0.000168	0.000410936	yes	0.69903
gene655	BB_0678	cds603		ribose/galactose ABC transporter%2C permease protein	AAC67017.1	195.309	-0.515314	0.151969	-3.39091	0.000696619	0.00148263	yes	0.699641
gene109	BB_0113	cds98	rpsR	ribosomal protein S18	AAC66493.1	396.648	-0.515254	0.102423	-5.03064	4.88855e-07	2.1241e-06	yes	0.69967
gene300	BB_0307	cds273		conserved hypothetical protein	AAC66688.1	155.539	-0.51509	0.139153	-3.7016	0.000214243	0.000510281	yes	0.699749
gene798	BB_0828	cds735	topA	DNA topoisomerase I	AAC67161.1	426.972	-0.510815	0.111638	-4.57562	4.74802e-06	1.64727e-05	yes	0.701826
gene774	BB_0802	cds712	rbfA	ribosome-binding factor A	AAC67152.2	117.971	-0.508668	0.199477	-2.55001	0.010772	0.0177575	yes	0.702871
gene104	BB_0108	cds93		basic membrane protein	AAC66497.1	552.126	-0.5066	0.156623	-3.23451	0.0012185	0.00244059	yes	0.703879
gene788	BB_0817	cds725	murC	UDP-N-acetylmuramate--alanine ligase	AAC67166.1	102.583	-0.505447	0.159344	-3.17204	0.00151373	0.00300097	yes	0.704442
gene740	BB_0769	cds679		glycoprotease family	AAC67111.1	558.882	-0.504361	0.145597	-3.46409	0.000532021	0.00115953	yes	0.704973
gene428	BB_0443	cds393		spoiiij-associtated protein	AAB91509.1	269.982	-0.501584	0.134364	-3.73301	0.000189205	0.000457864	yes	0.706331
gene665	BB_0688	cds613	mvk	mevalonate kinase	AAC67029.1	125.012	-0.500665	0.160386	-3.12163	0.0017985	0.00351431	yes	0.706781
gene439	BB_0454	cds404		lipopolysaccharide biosynthesis-related protein	AAC66815.1	254.284	-0.499173	0.13712	-3.6404	0.00027221	0.00063283	yes	0.707512
gene791	BB_0820	cds728	rpoZ	DNA-directed RNA polymerase%2C omega subunit	AAC67174.1	871.486	-0.498254	0.129417	-3.84998	0.000118129	0.000299173	yes	0.707963
gene18	BB_0019	cds16		conserved hypothetical protein	AAC66416.1	222.473	-0.498028	0.205102	-2.4282	0.0151739	0.0243069	yes	0.708074
gene455	BB_0470	cds419		conserved hypothetical protein	AAC66833.2	193.141	-0.494408	0.127583	-3.87518	0.000106544	0.000274433	yes	0.709853
gene111	BB_0115	cds100		30S ribosomal protein S6	AAC66491.1	754.582	-0.493401	0.124677	-3.95744	7.57559e-05	0.000204016	yes	0.710349
gene312	BB_0321	cds285		conserved hypothetical protein	AAC66702.1	81.3021	-0.492579	0.20281	-2.42877	0.0151502	0.0243069	yes	0.710753
gene230	BB_0237	cds205	lnt	apolipoprotein N-acyltransferase	AAC66631.1	1108.52	-0.492232	0.148685	-3.31056	0.00093108	0.00189278	yes	0.710924
gene212	BB_0219	cds189		metal cation transporter%2C zinc (Zn2+)-iron (Fe2+) permease (ZIP) family	AAC66605.1	399.055	-0.490016	0.173446	-2.82518	0.00472534	0.00842263	yes	0.712017
gene377	BB_0387	cds346	rpsL	ribosomal protein S12	AAB91503.1	474.633	-0.487725	0.160162	-3.0452	0.00232528	0.00443532	yes	0.713149
gene837	BB_B13	cds763		putative plasmid partition protein	AAC66317.1	289.986	-0.478099	0.152571	-3.13363	0.00172661	0.00338356	yes	0.717923
gene667	BB_0690	cds615	napA	neutrophil activating protein A (napA)	AAC67028.2	130.085	-0.477803	0.179857	-2.65656	0.00789419	0.0133534	yes	0.718071
gene479	BB_0495	cds443	rpsE	ribosomal protein S5	AAC66847.1	518.156	-0.476985	0.199039	-2.39644	0.0165552	0.0262414	yes	0.718478
gene37	BB_0038			conserved hypothetical protein%3B this gene contains a premature stop which may be the result of a sequencing error	pseudogene	495.279	-0.476922	0.123574	-3.85941	0.000113661	0.000290016	yes	0.718509
gene142	BB_0146	cds129		glycine betaine%2C L-proline ABC transporter%2C ATP-binding protein	AAC66523.1	555.585	-0.47407	0.114996	-4.12249	3.74801e-05	0.000109619	yes	0.719931
gene577	BB_0599	cds528	cysS	cysteinyl-tRNA synthetase	AAC66952.1	1962.42	-0.470609	0.0936283	-5.02636	4.99885e-07	2.16511e-06	yes	0.72166
gene285	BB_0292	cds258	fliE	flagellar hook-basal body complex protein (FliE)	AAC66656.1	548.193	-0.469402	0.0975864	-4.81011	1.50845e-06	5.99851e-06	yes	0.722264
gene545	BB_0567	cds498		chemotaxis histidine kinase	AAC66935.1	241.657	-0.468817	0.196829	-2.38185	0.0172261	0.0271466	yes	0.722557
gene487	BB_0503	cds451	rplQ	ribosomal protein L17	AAC66839.1	166.305	-0.463237	0.177687	-2.60704	0.00913277	0.0152587	yes	0.725357
gene680	BB_0705	cds628	rnc	ribonuclease III	AAC67040.2	109.367	-0.463128	0.180274	-2.56903	0.0101985	0.0168734	yes	0.725412
gene267	BB_0274	cds240	fliQ	flagellar biosynthetic protein FliQ	AAC66674.1	324.662	-0.463103	0.100386	-4.61322	3.96483e-06	1.40421e-05	yes	0.725425
gene94	BB_0098	cds83		MutS2 protein	AAC66481.1	197.721	-0.462695	0.129936	-3.56093	0.000369538	0.000840422	yes	0.72563
gene72	BB_0075	cds65		conserved hypothetical protein	AAC66465.1	185.128	-0.461637	0.118006	-3.91198	9.15424e-05	0.000240343	yes	0.726162
gene801	BB_0831	cds738		xylose operon regulatory protein	AAC67180.2	1573.2	-0.456182	0.100245	-4.55068	5.3474e-06	1.83809e-05	yes	0.728913
gene499	BB_0516			RNA methyltransferase%2C TrmH family%2C group 3%2C authentic frameshift%3B this gene contains a frame shift which may be the result of a sequencing error%3B identified by similarity to GB:ABH01786.1	pseudogene	211.989	-0.455471	0.130432	-3.49201	0.0004794	0.00106359	yes	0.729272
gene349	BB_0359			carboxyl- protease%3B this gene contains a nucleotide ambiguity which may be the result of a sequencing error%3B identified by match to protein family HMM PF00595%3B match to protein family HMM PF03572%3B match to protein family HMM TIGR00225	pseudogene	594.379	-0.454625	0.176502	-2.57575	0.0100024	0.0165894	yes	0.7297
gene10	BB_0011	cds9		conserved hypothetical protein	AAC66402.1	307.236	-0.454368	0.156029	-2.91207	0.00359038	0.00660747	yes	0.72983
gene448	BB_0463	cds412		nucleoside diphosphate kinase (NDK) (NDP kinase)(Nucleoside-2-P kinase)	AAC66829.1	91.7969	-0.454329	0.169312	-2.68338	0.00728812	0.0124677	yes	0.729849
gene842	BB_B19	cds768	ospC	outer surface protein C (OspC)	AAC66329.1	513.329	-0.454301	0.13136	-3.45845	0.000543286	0.00117842	yes	0.729864
gene126	BB_0130	cds114		conserved hypothetical protein	AAC66519.1	192.659	-0.452218	0.114733	-3.94148	8.09803e-05	0.000215947	yes	0.730918
gene769	BB_0797	cds707	mutS	DNA mismatch repair protein MutS	AAC67157.1	53.5938	-0.451098	0.190298	-2.37048	0.0177648	0.0279308	yes	0.731486
gene830	BB_B06	cds758	chbB	chitibiose transporter protein chbB	AAC66322.2	167.651	-0.450642	0.158916	-2.83572	0.00457224	0.00819269	yes	0.731717
gene232	BB_0239	cds207		deoxyguanosine/deoxyadenosine kinase	AAC66630.2	365.94	-0.445747	0.122297	-3.6448	0.000267598	0.000623174	yes	0.734204
gene780	BB_0808	cds718		putative permease%2C YjgP/YjgQ family	AAC67159.1	338.146	-0.44511	0.146146	-3.04565	0.0023218	0.0044349	yes	0.734528
gene598	BB_0621	cds549		4-methyl-5	AAC66975.1	417.468	-0.445079	0.0883734	-5.03634	4.74505e-07	2.07501e-06	yes	0.734544
gene266	BB_0273	cds239	fliR	flagellar biosynthetic protein FliR	AAC66675.2	808.189	-0.444149	0.115584	-3.84266	0.000121706	0.000307657	yes	0.735018
gene73	BB_0076	cds66	ftsY	signal recognition particle-docking protein FtsY	AAC66458.1	111.028	-0.434186	0.201953	-2.14993	0.0315608	0.0470395	yes	0.740111
gene723	BB_0751	cds666		conserved hypothetical protein	AAC67106.2	440.885	-0.43403	0.124315	-3.49138	0.000480534	0.00106438	yes	0.740191
gene121	BB_0125	cds109		conserved hypothetical protein	AAC66521.1	646.25	-0.43359	0.0933951	-4.64253	3.44168e-06	1.25825e-05	yes	0.740417
gene194	BB_0201	cds174		UDP-N-acetylmuramoylalanyl-D-glutamate--2%2C6-diaminopimelate ligase (UDP-N-acetylmuramyl-tripeptide synthetase) (Meso-diaminopimelate-adding enzyme) (UDP-MurNAc-tripeptide synthetase)	AAC66588.1	485.13	-0.429821	0.134798	-3.18864	0.00142945	0.00284635	yes	0.742354
gene184	BB_0190	cds166	infC	translation initiation factor IF-3	AAC66571.1	770.842	-0.429194	0.108582	-3.95272	7.72681e-05	0.000207268	yes	0.742677
gene409	BB_0420	cds376		sensory transduction histidine kinase%2C putative	AAC66780.1	61.9433	-0.42846	0.193948	-2.20914	0.0271646	0.0411401	yes	0.743055
gene605	BB_0628	cds555		lipoprotein%2C putative	AAC66985.1	303.902	-0.425804	0.112417	-3.78772	0.000152033	0.000377998	yes	0.744424
gene370	BB_0380	cds339	mgtE	magnesium transporter	AAC66760.1	177.221	-0.424789	0.137424	-3.09108	0.0019943	0.0038636	yes	0.744948
gene684	BB_0709	cds632		conserved hypothetical protein	AAC67063.1	210.367	-0.423294	0.147648	-2.86691	0.00414498	0.00749625	yes	0.74572
gene760	BB_0788	cds699	tilS	tRNA(Ile)-lysidine synthetase	AAC67121.1	306.566	-0.422678	0.103344	-4.09002	4.31342e-05	0.000124022	yes	0.746038
gene353	BB_0363	cds322		periplasmic protein	AAC66750.1	442.855	-0.420049	0.103075	-4.07519	4.59768e-05	0.000129997	yes	0.747399
gene819	BB_0848a			conserved hypothetical protein%2C pseudogene%3B this gene contains a frame shift which may be the result of a sequencing error	pseudogene	100.149	-0.419134	0.18455	-2.27111	0.0231402	0.0354473	yes	0.747874
gene378	BB_0388	cds347	rpoC	DNA-directed RNA polymerase%2C beta' subunit	AAB91502.1	359.823	-0.414311	0.11043	-3.75181	0.000175565	0.000428034	yes	0.750378
gene206	BB_0213	cds183		lipoprotein%2C putative	AAC66613.1	472.549	-0.41426	0.140087	-2.95717	0.00310475	0.00579213	yes	0.750404
gene53	BB_0056	cds48	pgk	phosphoglycerate kinase	AAC66451.1	1785.39	-0.41371	0.132262	-3.12795	0.00176033	0.00344467	yes	0.75069
gene857	BB_P07	cds782		conserved hypothetical protein	AAF07404.2	123.262	-0.41184	0.173488	-2.37388	0.0176021	0.0277071	yes	0.751664
gene1128	BB_N27	cds1035		BdrR	AAF07669.2	98.669	-0.406868	0.18921	-2.15035	0.0315275	0.0470395	yes	0.754259
gene537	BB_0559	cds490		PTS system%2C glucose-specific IIA component	AAC66920.1	921.174	-0.405707	0.13878	-2.92337	0.0034626	0.0063896	yes	0.754866
gene668	BB_0691	cds616	fusA	translation elongation factor G	AAC67051.1	185.031	-0.404398	0.156051	-2.59145	0.00955731	0.0159288	yes	0.755551
gene52	BB_0055	cds47	tpiA	triose-phosphate isomerase	AAC66452.1	937.814	-0.403216	0.106813	-3.77498	0.000160021	0.000394971	yes	0.756171
gene670	BB_0694	cds618	ffh	signal recognition particle protein	AAC67049.2	215.156	-0.402244	0.130558	-3.08096	0.00206336	0.00398603	yes	0.75668
gene274	BB_0281	cds247		chemotaxis protein MotA (Motility protein A)	AAC66667.1	329.916	-0.399221	0.14116	-2.82815	0.00468181	0.00836697	yes	0.758268
gene388	BB_0398	cds356		lipoprotein%2C putative	AAC66778.1	691.01	-0.397116	0.160941	-2.46746	0.0136074	0.0220836	yes	0.759375
gene616	BB_0639	cds565		spermidine/putrescine ABC transporter%2C spermidine/putrescine-binding periplasmic protein	AAB91528.1	1616.73	-0.396362	0.162845	-2.43398	0.0149337	0.0240353	yes	0.759772
gene201	BB_0208			conserved hypothetical protein%3B this gene contains a nucleotide ambiguity which may be the result of a sequencing error	pseudogene	242.484	-0.39513	0.129162	-3.05918	0.00221943	0.00426934	yes	0.760421
gene829	BB_B05	cds757	chbA	chitibiose transporter protein chbA	AAC66323.1	330.367	-0.393612	0.104953	-3.75035	0.000176587	0.000428855	yes	0.761221
gene329	BB_0338	cds300	rpsI	ribosomal protein S9	AAC66718.1	165.334	-0.39284	0.1743	-2.25381	0.0242078	0.0369502	yes	0.761629
gene320	BB_0329		oppA2	bacterial extracellular solute-binding proteins%2C family 5%3B this gene contains a frame shift which may be the result of a sequencing error%3B identified by match to protein family HMM PF00496	pseudogene	315.148	-0.392735	0.105976	-3.70588	0.000210655	0.000502694	yes	0.761684
gene108	BB_0112	cds97	rplI	ribosomal protein L9	AAC66494.1	686.794	-0.391792	0.100562	-3.89602	9.77864e-05	0.000253797	yes	0.762182
gene787	BB_0816	cds724		conserved hypothetical protein	AAC67175.2	543.958	-0.39137	0.168846	-2.31791	0.0204542	0.031683	yes	0.762405
gene456	BB_0471	cds420		conserved hypothetical protein	AAC66832.1	1135.17	-0.391326	0.128553	-3.04408	0.00233396	0.00444164	yes	0.762429
gene719	BB_0746	cds662		oligopeptide ABC transporter%2C permease protein	AAC67088.1	295.962	-0.390926	0.100789	-3.87867	0.000105031	0.000271048	yes	0.76264
gene437	BB_0452	cds402		chromate transporter superfamily	AAC66823.2	105.724	-0.390847	0.17639	-2.21581	0.0267048	0.0405341	yes	0.762682
gene100	BB_0104	cds89		periplasmic serine protease DO	AAC66500.2	1328.16	-0.390399	0.0927618	-4.20862	2.56939e-05	7.74784e-05	yes	0.762919
gene845	BB_B24	cds771		conserved hypothetical protein	AAC66339.1	156.434	-0.38886	0.161396	-2.40936	0.0159806	0.025479	yes	0.763733
gene599	BB_0622	cds550	ackA	acetate kinase	AAC66974.2	603.411	-0.38797	0.127991	-3.03121	0.00243572	0.00462006	yes	0.764204
gene222	BB_0229	cds197	rpmE	ribosomal protein L31	AAC66620.1	98.1133	-0.381401	0.16739	-2.27852	0.0226956	0.0348769	yes	0.767692
gene164	BB_0170	cds150		conserved hypothetical protein	AAC66568.2	856.406	-0.380703	0.150092	-2.53647	0.0111976	0.0183922	yes	0.768063
gene401	BB_0412	cds368		membrane protein%2C putative	AAC66791.1	425.494	-0.379016	0.108215	-3.50243	0.000461038	0.00102596	yes	0.768962
gene273	BB_0280	cds246		flagellar motor apparatus	AAC66668.1	376.273	-0.378912	0.162832	-2.32701	0.0199648	0.0309956	yes	0.769017
gene3	BB_0004	cds2		phosphoglucomutase	AAC66399.2	311.717	-0.375834	0.149698	-2.51062	0.0120518	0.0196764	yes	0.77066
gene807	BB_0837	cds743	uvrA	excinuclease ABC%2C A subunit	AAC67184.1	874.752	-0.375284	0.087756	-4.27645	1.899e-05	5.84306e-05	yes	0.770954
gene34	BB_0035	cds30		DNA gyrase/topoisomerase IV%2C A subunit domain protein	AAC66419.1	591.414	-0.373586	0.107638	-3.47077	0.000518969	0.00113472	yes	0.771862
gene69	BB_0072	cds62		membrane protein%2C putative	AAC66467.1	249.178	-0.372856	0.11788	-3.16303	0.00156137	0.00307749	yes	0.772252
gene721	BB_0748	cds664		septum formation initiator subfamily%2C putative	AAC67094.1	475.206	-0.372665	0.139348	-2.67435	0.00748747	0.0127766	yes	0.772354
gene389	BB_0399	cds357		putative ankyrin repeat protein	AAC66777.1	245.644	-0.367902	0.127728	-2.88036	0.00397223	0.00720297	yes	0.774909
gene383	BB_0393	cds351	rplK	ribosomal protein L11	AAC66772.1	2347.61	-0.363441	0.124428	-2.92089	0.0034903	0.00643199	yes	0.777309
gene348	BB_0358	cds318		RNA methyltransferase%2C RsmE family	AAC66730.1	242.334	-0.362732	0.149593	-2.4248	0.0153169	0.024507	yes	0.777691
gene566	BB_0588	cds518	bgp	MTA/SAH nucleosidase%2C Borrelia Glycosaminoglycan binding Protein (Bgp)	AAB91519.1	502.311	-0.361325	0.105291	-3.43167	0.000599881	0.00129088	yes	0.778449
gene588	BB_0611	cds539	clpP	ATP-dependent Clp protease%2C proteolytic subunit ClpP	AAC66964.2	107.144	-0.360827	0.14209	-2.53942	0.0111037	0.01826	yes	0.778718
gene196	BB_0203	cds176	hflK	HflK protein	AAC66586.1	447.272	-0.359742	0.15239	-2.36066	0.0182424	0.0285826	yes	0.779304
gene49	BB_0052	cds44		tRNA/rRNA methyltransferase	AAC66431.1	294.684	-0.357995	0.153057	-2.33896	0.0193376	0.0300906	yes	0.780248
gene502	BB_0519	cds461	grpE	co-chaperone GrpE	AAC66886.1	1231.01	-0.356997	0.0895832	-3.98509	6.74537e-05	0.000183108	yes	0.780788
gene22	BB_0023	cds18	ruvA	holliday junction DNA helicase RuvA	AAC66409.1	1125.58	-0.352684	0.133207	-2.64764	0.00810556	0.0136599	yes	0.783126
gene314	BB_0323	cds287		LysM domain protein	AAC66700.1	400.276	-0.352342	0.121691	-2.89538	0.00378701	0.00692249	yes	0.783311
gene332	BB_0341	cds303		glu-trnagln amidotransferase suBunit b	AAC66716.1	928.659	-0.352294	0.119411	-2.95027	0.00317493	0.00589878	yes	0.783338
gene363	BB_0373	cds332		P31-23 protein	AAC66753.1	219.972	-0.351022	0.13195	-2.66026	0.00780809	0.0132406	yes	0.784029
gene606	BB_0629	cds556		pts system%2C fructose-specific iiabc component	AAC66984.2	384.01	-0.350876	0.111374	-3.15042	0.00163035	0.0032088	yes	0.784108
gene442	BB_0457	cds407	uvrC	excinuclease ABC%2C C subunit	AAC66813.2	378.159	-0.349859	0.130849	-2.67376	0.00750065	0.0127831	yes	0.784661
gene1347	BB_K45	cds1193		immunogenic protein P37	AAC66145.2	254.731	-0.349586	0.133884	-2.61111	0.00902492	0.0151156	yes	0.784809
gene385	BB_0395	cds353	secE	preprotein translocase%2C SecE subunit	AAC66770.1	422.006	-0.349376	0.115251	-3.03143	0.00243395	0.00462006	yes	0.784923
gene434	BB_0449	cds399		conserved hypothetical protein	AAC66819.1	2188.2	-0.348062	0.123198	-2.82522	0.00472484	0.00842263	yes	0.785639
gene595	BB_0618	cds546	cdd	cytidine deaminase	AAC66978.1	943.559	-0.348011	0.126028	-2.76139	0.00575565	0.0101002	yes	0.785666
gene696	BB_0722	cds642		conserved hypothetical protein	AAC67077.2	859.877	-0.347672	0.134313	-2.58852	0.00963892	0.0160256	yes	0.785851
gene674	BB_0698	cds622	trmD	tRNA (guanine-N1)-methyltransferase	AAC67045.1	1130.85	-0.346393	0.0862026	-4.01836	5.86039e-05	0.000161013	yes	0.786548
gene725	BB_0753			membrane spanning protein%2C putative%3B this gene contains a nucleotide ambiguity which may be the result of a sequencing error%3B identified by match to protein family HMM PF01061	pseudogene	848.35	-0.344385	0.123461	-2.78942	0.00528026	0.00935046	yes	0.787644
gene836	BB_B12	cds762		PF-32 protein	AAC66318.1	728.592	-0.343192	0.148557	-2.31016	0.020879	0.0322676	yes	0.788295
gene343	BB_0352	cds314		conserved hypothetical protein	AAC66739.1	1230.22	-0.340724	0.115438	-2.95158	0.00316149	0.00588184	yes	0.789645
gene589	BB_0612	cds540	clpX	ATP-dependent Clp protease%2C ATP-binding subunit ClpX	AAC66963.1	300.264	-0.340397	0.105991	-3.21156	0.00132016	0.00263644	yes	0.789824
gene272	BB_0279	cds245	fliL	flagellar basal body-associated protein FliL	AAC66669.1	149.78	-0.340159	0.134738	-2.5246	0.011583	0.0189566	yes	0.789954
gene628	BB_0651	cds576	yajC	preprotein translocase%2C YajC subunit	AAC66994.1	486.739	-0.339567	0.0918221	-3.6981	0.000217223	0.000514676	yes	0.790278
gene498	BB_0515			thioredoxin-disulfide reductase%3B this gene contains a frame shift which may be the result of a sequencing error%3B identified by match to protein family HMM PF00070%3B match to protein family HMM PF07992%3B match to protein family HMM TIGR01292	pseudogene	949.572	-0.336728	0.097468	-3.45475	0.0005508	0.00119282	yes	0.791835
gene657	BB_0680	cds605		methyl-accepting chemotaxis protein	AAC67037.1	2212.9	-0.334836	0.0854595	-3.91807	8.92625e-05	0.000235265	yes	0.792874
gene832	BB_B08			lipoprotein%2C putative%3B this gene contains a frame shift which may be the result of a sequencing error	pseudogene	938.489	-0.333885	0.105204	-3.17368	0.00150519	0.00298841	yes	0.793397
gene381	BB_0391	cds349		ribosomal protein L10	AAC66774.2	1172.66	-0.332755	0.131023	-2.53966	0.0110959	0.01826	yes	0.794019
gene281	BB_0288	cds254	fliI	flagellar protein export ATPase FliI	AAC66660.1	341.41	-0.332297	0.0969525	-3.42742	0.000609338	0.00130504	yes	0.794271
gene278	BB_0285	cds251		flagellar protein	AAC66663.2	432.397	-0.33077	0.140171	-2.35976	0.018287	0.0286195	yes	0.795112
gene737	BB_0766	cds676	cvpA	CvpA family protein	AAC67114.1	871.97	-0.330071	0.0920877	-3.58431	0.000337975	0.000775119	yes	0.795498
gene382	BB_0392	cds350	rplA	ribosomal protein L1	AAC66773.1	3966.1	-0.327925	0.122681	-2.673	0.00751771	0.0127961	yes	0.796682
gene884	BB_P34	cds809		BdrA	AAF07423.1	296.725	-0.320608	0.150809	-2.12592	0.03351	0.0496444	yes	0.800733
gene775	BB_0803	cds713	truB	tRNA pseudouridine synthase B	AAC67151.1	185.406	-0.320073	0.150614	-2.12512	0.0335762	0.0496884	yes	0.801029
gene261	BB_0268	cds234		conserved hypothetical protein	AAC66680.1	401.965	-0.317756	0.132496	-2.39823	0.0164744	0.0262049	yes	0.802317
gene117	BB_0121	cds105	frr	ribosome recycling factor	AAC66513.1	638.086	-0.307541	0.1119	-2.74836	0.00598945	0.0104835	yes	0.808018
gene173	BB_0179	cds158	trmE	tRNA modification GTPase TrmE	AAC66556.1	467.496	-0.304922	0.141184	-2.15974	0.0307927	0.0460704	yes	0.809486
gene236	BB_0243	cds211		glycerol-3-phosphate dehydrogenase%2C anaerobic	AAC66627.1	249.166	-0.301782	0.107332	-2.81167	0.00492857	0.0087619	yes	0.81125
gene683	BB_0708	cds631		conserved hypothetical protein	AAC67066.1	489.845	-0.301681	0.114227	-2.64107	0.00826454	0.0139106	yes	0.811306
gene227	BB_0234	cds202		conserved hypothetical integral membrane protein	AAC66615.1	746.82	-0.300385	0.0903674	-3.32404	0.000887243	0.00181724	yes	0.812036
gene144	BB_0149			flagellar hook-associated protein 2 (HAP2) (Filament cap protein)(Flagellar cap protein)%3B this gene contains a frame shift which may be the result of a sequencing error%3B identified by match to protein family HMM PF02465%3B match to protein family HMM PF07195	pseudogene	1721.07	-0.299066	0.124759	-2.39715	0.0165232	0.0262255	yes	0.812778
gene58	BB_0061	cds53	trx	thioredoxin	AAC66447.1	852.306	-0.289671	0.120843	-2.39709	0.0165259	0.0262255	yes	0.818089
gene88	BB_0092	cds78		V-type ATPase%2C D subunit	AAC66485.2	381.051	-0.289021	0.0964632	-2.99618	0.00273388	0.00515683	yes	0.818457
gene597	BB_0620	cds548		beta-glucosidase%2C putative	AAC66976.2	907.007	-0.274905	0.0832621	-3.30169	0.000961056	0.0019508	yes	0.826505
gene508	BB_0528	cds466		aldose reductase%2C putative	AAC66881.1	803.618	-0.274838	0.0929934	-2.95546	0.00312205	0.00581642	yes	0.826543
gene547	BB_0569	cds500		conserved hypothetical protein	AAC66937.1	140.899	-0.273611	0.128827	-2.12387	0.0336808	0.0497482	yes	0.827246
gene188	BB_0195	cds170		TPR domain protein	AAC66569.1	1241.7	-0.272565	0.104174	-2.61644	0.00888531	0.0149185	yes	0.827846
gene87	BB_0091			V-type ATP synthase subunit I (V-type ATPase subunit I)%3B this gene contains a nucleotide ambiguity which may be the result of a sequencing error%3B identified by match to protein family HMM PF01496	pseudogene	1973.82	-0.271314	0.0633018	-4.28604	1.81882e-05	5.62182e-05	yes	0.828564
gene114	BB_0118	cds103	rseP	RIP metalloprotease RseP	AAC66514.2	382.1	-0.270733	0.112334	-2.41007	0.0159493	0.025459	yes	0.828898
gene513	BB_0534	cds468	xth	exodeoxyribonuclease III	AAC66902.1	351.72	-0.264745	0.0911813	-2.9035	0.00369011	0.00677267	yes	0.832346
gene709	BB_0735	cds653		rare lipoprotein A	AAC67080.2	726.875	-0.250698	0.0734408	-3.41361	0.000641078	0.00137086	yes	0.84049
gene440	BB_0455	cds405		DNA polymerase III%2C delta subunit superfamily	AAC66814.1	653.351	-0.232557	0.109502	-2.12377	0.0336897	0.0497482	yes	0.851125
gene828	BB_B04	cds756	chbC	chitibiose transporter protein chbC	AAC66324.2	407.502	-0.228683	0.0998161	-2.29104	0.0219612	0.0338248	yes	0.853414
gene504	BB_0524	cds462		Inositol monophosphatase family protein	AAC66884.1	1514.98	-0.22679	0.102782	-2.20652	0.0273477	0.0413254	yes	0.854534
gene802	BB_0832	cds739		lipoprotein%2C putative	AAC67183.1	2378.99	-0.197191	0.0708172	-2.78451	0.00536084	0.0094808	yes	0.872247
gene55	BB_0058	cds50		tetratricopeptide repeat domain protein	AAC66456.1	1079.68	-0.19718	0.0837365	-2.35477	0.0185341	0.0289728	yes	0.872254
gene321	BB_0330	cds293		bacterial extracellular solute-binding protein%2C family 5	AAC66706.1	1501.46	-0.192947	0.0851564	-2.2658	0.0234637	0.0358546	yes	0.874817
gene614	BB_0637	cds563		Na+/H+ antiporter family	AAB91530.2	1869.15	-0.184733	0.075773	-2.43799	0.0147694	0.0238555	yes	0.879812
gene105	BB_0109	cds94		acetyl-CoA acetyltransferases subfamily	AAC66496.1	762.294	0.221465	0.100349	2.20695	0.0273179	0.0413254	yes	1.16592
gene364	BB_0374	cds333		HD domain protein	AAC66766.1	510.776	0.227317	0.097376	2.33443	0.0195733	0.0304225	yes	1.17066
gene885	BB_P35	cds810	bppA1	BppA protein	AAF07424.1	2938.78	0.232643	0.0867299	2.68239	0.00730989	0.0124893	yes	1.17499
gene127	BB_0131	cds115	recA	protein RecA	AAC66507.1	1137.14	0.23555	0.0966822	2.43633	0.014837	0.0239363	yes	1.17736
gene1410	BB_A15	cds1245	ospA	outer surface protein A (OspA)	AAC66260.1	695.191	0.253084	0.11107	2.27859	0.0226913	0.0348769	yes	1.19175
gene140	BB_0144	cds127		glycine betaine%2C L-proline ABC transporter%2C glycine/betaine/L-proline-binding protein	AAC66525.1	1594.98	0.2659	0.0927681	2.86629	0.00415318	0.0075011	yes	1.20239
gene396	BB_0406	cds364		conserved hypothetical protein	AAC66794.1	808.721	0.267668	0.102567	2.60968	0.00906274	0.0151603	yes	1.20386
gene465	BB_0481	cds429	rplB	ribosomal protein L2	AAC66861.1	593.743	0.269126	0.091359	2.94581	0.00322111	0.00597641	yes	1.20508
gene1363	BB_J15a			membrane protein%2C putative%3B this region contains one or more premature stops and/or frameshifts	pseudogene	3738.05	0.271286	0.113724	2.38548	0.0170571	0.0269426	yes	1.20688
gene5	BB_0006	cds4		membrane protein	AAC66397.2	673.873	0.273858	0.0931388	2.94032	0.00327877	0.0060751	yes	1.20904
gene567	BB_0589			phosphate acetyltransferase%3B this gene contains a nucleotide ambiguity which may be the result of a sequencing error%3B identified by match to protein family HMM PF01515%3B match to protein family HMM TIGR00651	pseudogene	1142.65	0.280583	0.123475	2.27239	0.0230632	0.0354017	yes	1.21469
gene308	BB_0316	cds281		conserved hypothetical integral membrane protein	AAC66695.1	313.92	0.289427	0.127443	2.27103	0.023145	0.0354473	yes	1.22215
gene425	BB_0440	cds391	rpmH	ribosomal protein L34	AAB91512.1	1019.19	0.295467	0.109405	2.70068	0.00691981	0.0118975	yes	1.22728
gene276	BB_0283	cds249		flagellar hook protein FlgE	AAC66665.1	467.895	0.301256	0.0937187	3.21447	0.00130685	0.0026137	yes	1.23222
gene742	BB_0771	cds681	rpoS	RNA polymerase sigma factor (rpoS)	AAC67109.1	1617.08	0.314664	0.0887207	3.54669	0.000390109	0.000881309	yes	1.24372
gene443	BB_0458			fibronectin type III domain protein%3B this gene contains a nucleotide ambiguity which may be the result of a sequencing error%3B identified by match to protein family HMM PF00041	pseudogene	2275.11	0.314875	0.102239	3.07978	0.00207157	0.00399621	yes	1.2439
gene849	BB_B28	cds775		putative ankyrin repeat protein	AAC66335.1	1037.63	0.32096	0.131492	2.44092	0.0146499	0.0236906	yes	1.24916
gene1228	BB_F0039	cds1103		hypothetical protein	AET25134.1	296.473	0.322862	0.145572	2.21789	0.0265626	0.0403633	yes	1.25081
gene555	BB_0577	cds507		conserved hypothetical protein	AAC66947.1	4984.66	0.326026	0.0827039	3.94208	8.07769e-05	0.000215828	yes	1.25356
gene685	BB_0710			DNA primase%2C authentic frameshift%3B this gene contains a frame shift which is not the result of sequencing error%3B identified by similarity to GB:AAU07559.1%3B match to protein family HMM PF01751%3B match to protein family HMM PF01807%3B match to protein family HMM PF08275%3B match to protein family HMM TIGR01391	pseudogene	3652.4	0.344657	0.150363	2.29217	0.0218956	0.0338003	yes	1.26985
gene1229	BB_F30			conserved hypothetical protein%3B this region contains one or more premature stops and/or frameshifts	pseudogene	129.493	0.348721	0.153839	2.2668	0.0234026	0.0358015	yes	1.27343
gene642	BB_0665	cds590		conserved hypothetical protein	AAC67011.1	698.44	0.356868	0.104026	3.43055	0.000602359	0.00129417	yes	1.28064
gene1041	BB_O24	cds959		hemolysin accessory protein	AAF07593.1	334.245	0.359496	0.12474	2.88197	0.00395201	0.00717587	yes	1.28298
gene217	BB_0224			lipoprotein%2C putative%3B this gene contains a frame shift which may be the result of a sequencing error	pseudogene	1260.32	0.361187	0.0854337	4.22769	2.36107e-05	7.13568e-05	yes	1.28448
gene703	BB_0729	cds647		transporter%2C dicarboxylate/amino acid:cation (na+ or H+) symporter (daacs) family	AAC67068.1	2323.36	0.362163	0.101322	3.57439	0.000351045	0.000801042	yes	1.28535
gene39	BB_0040	cds34	cheR	CheR methyltransferase%2C SAM binding domain	AAC66439.1	387.188	0.365513	0.120768	3.02658	0.00247334	0.00467837	yes	1.28834
gene576	BB_0598	cds527	murB	UDP-N-acetylenolpyruvoylglucosamine reductase	AAC66953.1	906.956	0.366571	0.106245	3.45026	0.000560054	0.00121093	yes	1.28929
gene1307	BB_I26	cds1165		transporter%2C major facilitator family	AAC66191.1	1079.65	0.371982	0.147698	2.51852	0.0117848	0.0192635	yes	1.29413
gene1083	BB_L24	cds999		BlyB	AAF07637.1	80.2324	0.381396	0.178841	2.1326	0.0329574	0.0489858	yes	1.3026
gene958	BB_R24	cds879		hemolysin accessory protein	AAF07500.1	185.512	0.384926	0.140981	2.73035	0.00632679	0.0110172	yes	1.30579
gene776	BB_0804	cds714	rpsO	ribosomal protein S15	AAC67150.1	192	0.387989	0.136481	2.84281	0.00447172	0.00803374	yes	1.30857
gene352	BB_0362	cds321	lgt	prolipoprotein diacylglyceryl transferase	AAC66751.1	1060.81	0.389366	0.143849	2.70677	0.00679412	0.0117259	yes	1.30982
gene35	BB_0036	cds31		DNA topoisomerase II (N- region) domain protein	AAC66418.1	1899.06	0.389544	0.10308	3.77906	0.000157422	0.000389261	yes	1.30998
gene1498	BB_Q39	cds1320		borrelia family of unknown function	AAF07727.1	1776.25	0.391437	0.112822	3.46949	0.000521439	0.00113829	yes	1.3117
gene704	BB_0730	cds648	pgi	glucose-6-phosphate isomerase	AAC67084.2	1312.72	0.39501	0.0766331	5.15456	2.54231e-07	1.19226e-06	yes	1.31495
gene625	BB_0648			serine/threonine kinase%2C putative%3B this gene contains a premature stop which may be the result of a sequencing error	pseudogene	218.094	0.406443	0.165146	2.46111	0.013851	0.0224521	yes	1.32541
gene112	BB_0116	cds101		pts system%2C maltose and glucose-specific iiabc component	AAC66516.2	829.087	0.410019	0.101001	4.05955	4.91684e-05	0.000137874	yes	1.3287
gene128	BB_0132	cds116		transcription elongation factor GreA (Transcript cleavage factorgreA)	AAC66506.1	3869.12	0.410763	0.0610239	6.73117	1.68303e-11	1.92346e-10	yes	1.32939
gene707	BB_0733	cds651		conserved hypothetical protein	AAC67086.2	512.832	0.410924	0.101892	4.03293	5.50864e-05	0.000152271	yes	1.32954
gene677	BB_0702	cds625	coaD	pantetheine-phosphate adenylyltransferase	AAC67043.1	689.879	0.414095	0.0885785	4.67489	2.94106e-06	1.09285e-05	yes	1.33246
gene999	BB_M23	cds918		holin%2C BlyA family	AAF07534.1	125.359	0.4225	0.14274	2.95993	0.0030771	0.00574843	yes	1.34025
gene805	BB_0835	cds742		phosphomannomutase	AAC67177.2	251.401	0.423477	0.175247	2.41647	0.015672	0.0250457	yes	1.34116
gene1389	BB_J48	cds1228		conserved hypothetical protein	AAC66130.2	397.174	0.428629	0.167212	2.56339	0.0103655	0.0171289	yes	1.34595
gene505	BB_0525	cds463		conserved hypothetical protein	AAC66883.1	1331.45	0.434979	0.0964184	4.51137	6.44106e-06	2.16828e-05	yes	1.35189
gene21	BB_0022	cds17	ruvB	holliday junction DNA helicase RuvB	AAC66410.1	1381.32	0.443378	0.0873126	5.07806	3.81314e-07	1.70588e-06	yes	1.35978
gene1204	BB_F03	cds1092		RepU	AAC66368.1	707.583	0.458477	0.148715	3.08293	0.00204974	0.00396536	yes	1.37409
gene1472	BB_Q12	cds1295		lyme disease proteins of unknown function	AAF07740.2	128.213	0.464485	0.177668	2.61435	0.00893979	0.0149915	yes	1.37982
gene562	BB_0584	cds514		conserved hypothetical integral membrane protein	AAB91523.2	956.598	0.46642	0.119505	3.90292	9.50385e-05	0.000248085	yes	1.38168
gene366	BB_0376	cds335	metK	methionine adenosyltransferase	AAC66763.1	653.185	0.466712	0.101013	4.6203	3.83195e-06	1.36783e-05	yes	1.38196
gene699	BB_0725	cds643		lectin	AAC67072.2	15595.5	0.473763	0.164244	2.8845	0.00392035	0.00712791	yes	1.38873
gene624	BB_0647	cds573	bosR	Borrelia oxidative stress regulator protein BosR	AAC66997.1	506.766	0.490013	0.12548	3.9051	9.41875e-05	0.000246811	yes	1.40446
gene1042	BB_O25	cds960		2.9-7 ORF-C	AAF07594.1	70.6608	0.49003	0.197219	2.4847	0.0129661	0.0210931	yes	1.40447
gene1207	BB_F08	cds1094		conserved hypothetical protein	AAC66382.1	196.174	0.495592	0.184525	2.68578	0.00723618	0.0123945	yes	1.4099
gene548	BB_0570	cds501		chemotaxis response regulator	AAC66933.1	431.025	0.496635	0.128378	3.86852	0.000109496	0.000280971	yes	1.41092
gene866	BB_P16	cds791		conserved hypothetical protein	AAF07439.1	184.075	0.50165	0.150032	3.34361	0.000826948	0.00170401	yes	1.41583
gene1479	BB_Q19	cds1301		conserved hypothetical protein	AAF07742.2	315.958	0.505608	0.188181	2.68681	0.00721369	0.0123715	yes	1.41972
gene159	BB_0165	cds145		conserved hypothetical protein	AAC66551.1	539.739	0.506618	0.145143	3.49047	0.000482168	0.00106532	yes	1.42072
gene1165	BB_D15	cds1065		BBD15	AAC66348.2	258.85	0.508236	0.171549	2.96262	0.00305029	0.00570619	yes	1.42231
gene868	BB_P18	cds793		conserved hypothetical protein	AAF07441.1	580.989	0.510546	0.21383	2.38763	0.0169576	0.0268166	yes	1.42459
gene61	BB_0064	cds56	fmt	methionyl-tRNA formyltransferase	AAC66446.1	1454.95	0.513998	0.0897823	5.72493	1.03477e-08	6.42597e-08	yes	1.428
gene1491	BB_Q31	cds1313		hemolysin accessory protein	AAF07720.1	524.373	0.514309	0.137791	3.73253	0.000189569	0.000457929	yes	1.42831
gene1488	BB_Q28	cds1310		conserved hypothetical protein	AAF07717.1	1232.48	0.517053	0.157263	3.28781	0.00100969	0.00204038	yes	1.43103
gene1343	BB_K40	cds1190		conserved hypothetical protein	AAC66144.1	181.988	0.523761	0.120983	4.3292	1.49655e-05	4.70047e-05	yes	1.4377
gene996	BB_M20	cds916		conserved hypothetical protein	AAF07531.1	242.04	0.52457	0.16583	3.1633	0.00155994	0.00307749	yes	1.4385
gene482	BB_0498	cds446		preprotein translocase%2C SecY subunit	AAC66844.1	1503.77	0.53379	0.107657	4.95827	7.11254e-07	2.97633e-06	yes	1.44773
gene1387	BB_J46	cds1226		conserved hypothetical protein	AAC66128.1	615.894	0.542876	0.113014	4.80361	1.55833e-06	6.12524e-06	yes	1.45687
gene915	BB_S23	cds838		holin%2C BlyA family	AAF07444.1	137.557	0.551083	0.158359	3.47997	0.000501478	0.00110002	yes	1.46519
gene1490	BB_Q30	cds1312		holin%2C BlyA family	AAF07719.1	1966.24	0.551791	0.0891072	6.19244	5.92383e-10	4.73906e-09	yes	1.4659
gene563	BB_0585	cds515	murD	UDP-N-acetylmuramoylalanine--D-glutamate ligase	AAB91522.1	269.857	0.552581	0.193252	2.85938	0.00424472	0.00765626	yes	1.46671
gene633	BB_0656	cds581		oxygen-independent coproporphyrinogen III oxidase%2C putative	AAC67009.1	1072.92	0.552623	0.102553	5.38867	7.09814e-08	3.65662e-07	yes	1.46675
gene540	BB_0562	cds493		conserved hypothetical protein	AAC66924.1	1420.66	0.553382	0.136707	4.04793	5.16727e-05	0.000144302	yes	1.46752
gene380	BB_0390	cds348	rplL	ribosomal protein L7/L12	AAB91500.1	7423.58	0.565193	0.0963067	5.86868	4.39282e-09	2.98712e-08	yes	1.47959
gene143	BB_0147	cds130		p41	AAC66541.1	14459.7	0.573499	0.118128	4.85489	1.20453e-06	4.8755e-06	yes	1.48813
gene1225	BB_F26	cds1102		borrelia ORF-A superfamily	AAC66371.1	181.738	0.579951	0.224997	2.5776	0.009949	0.0165209	yes	1.4948
gene541	BB_0563	cds494		conserved hypothetical protein	AAC66940.2	2817.52	0.580078	0.0877473	6.61077	3.82314e-11	4.07455e-10	yes	1.49493
gene1470	BB_Q09	cds1294		borrelia family of unknown function	AAF07710.1	192.168	0.585746	0.140474	4.16977	3.04904e-05	9.0342e-05	yes	1.50081
gene953	BB_R19	cds874		conserved hypothetical protein	AAF07495.1	52.5986	0.587287	0.273208	2.14959	0.0315874	0.0470395	yes	1.50242
gene1411	BB_A16	cds1246	ospB	outer surface protein B (OspB)	AAC66243.2	325.904	0.591262	0.126841	4.66145	3.13985e-06	1.15724e-05	yes	1.50656
gene287	BB_0294	cds260	flgB	flagellar basal-body rod protein FlgB	AAC66654.1	1574.17	0.600096	0.0955106	6.28303	3.3203e-10	2.80472e-09	yes	1.51582
gene734	BB_0763			acetoacetate metabolism regulatory protein AtoC (Ornithine/argininedecarboxylase inhibitor) (Ornithine decarboxylase antizyme)%3B this gene contains a nucleotide ambiguity which may be the result of a sequencing error%3B identified by match to protein family HMM PF00072%3B match to protein family HMM PF00158%3B match to protein family HMM PF02954%3B match to protein family HMM PF07728	pseudogene	542.71	0.603232	0.106121	5.68438	1.31288e-08	7.97105e-08	yes	1.51912
gene804	BB_0834	cds741		ATP-dependent Clp protease%2C subunit C	AAC67178.1	1997.51	0.606535	0.12625	4.80425	1.55334e-06	6.12524e-06	yes	1.5226
gene1082	BB_L23	cds998		holin%2C BlyA family	AAF07636.1	98.0065	0.610011	0.220256	2.76956	0.00561321	0.00987577	yes	1.52627
gene518	BB_0539	cds473		membrane protein%2C putative	AAC66898.1	145.295	0.61387	0.138866	4.4206	9.84267e-06	3.19476e-05	yes	1.53036
gene1405	BB_A10	cds1241		conserved hypothetical protein	AAC66233.1	789.316	0.614235	0.221381	2.77456	0.00552765	0.00975047	yes	1.53075
gene782	BB_0810	cds720	mviN	integral membrane protein MviN	AAC67146.2	1100.7	0.616064	0.149835	4.11162	3.92892e-05	0.000114418	yes	1.53269
gene262	BB_0269	cds235		ATP-binding protein	AAC66679.1	762.94	0.61805	0.140667	4.39371	1.11433e-05	3.56587e-05	yes	1.5348
gene1447	BB_A58	cds1275		conserved hypothetical protein	AAC66271.1	50.771	0.619594	0.281491	2.20111	0.0277279	0.0418534	yes	1.53644
gene542	BB_0564	cds495		conserved hypothetical protein	AAC66939.1	712.858	0.619818	0.103079	6.01304	1.82075e-09	1.3313e-08	yes	1.53668
gene784	BB_0812	cds722	coaBC	phosphopantothenoylcysteine decarboxylase/phosphopantothenate--cysteine ligase	AAC67145.1	686.467	0.621957	0.162435	3.82896	0.000128687	0.000323502	yes	1.53896
gene1440	BB_A51	cds1270		conserved hypothetical protein	AAC66283.1	864.972	0.636866	0.154535	4.12117	3.76945e-05	0.00011001	yes	1.55495
gene686	BB_0712	cds633		RNA polymerase sigma factor RpoD (Sigma-70)	AAC67061.1	3266.02	0.643994	0.0897296	7.17705	7.12314e-13	9.40531e-12	yes	1.56265
gene1425	BB_A36	cds1258		lipoprotein	AAC66263.2	274.184	0.653462	0.199065	3.28266	0.00102832	0.00207496	yes	1.57294
gene309	BB_0317	cds282		conserved hypothetical integral membrane protein	AAC66694.1	658.312	0.657391	0.127631	5.15072	2.59485e-07	1.21064e-06	yes	1.57723
gene585	BB_0607	cds536	pcrA	ATP-dependent DNA helicase PcrA	AAC66967.1	1342.44	0.661318	0.132593	4.98757	6.11434e-07	2.58246e-06	yes	1.58153
gene869	BB_P19	cds794		conserved hypothetical protein	AAF07408.1	359.992	0.661849	0.117406	5.63726	1.72782e-08	1.01724e-07	yes	1.58211
gene875	BB_P25	cds800		2.9-7 ORF-C	AAF07414.1	898.193	0.663691	0.11925	5.56553	2.61357e-08	1.45674e-07	yes	1.58413
gene873	BB_P23	cds798	blyA1	holin protein (BlyA1)	AAF07412.1	550.125	0.669082	0.167788	3.98766	6.67268e-05	0.000181497	yes	1.59006
gene202	BB_0209	cds180		tetratricopeptide repeat domain protein	AAC66599.1	404.63	0.675602	0.101307	6.66887	2.57776e-11	2.89732e-10	yes	1.59726
gene962	BB_R28	cds883		lipoprotein	AAF07504.1	227.307	0.680832	0.160247	4.24863	2.15081e-05	6.52923e-05	yes	1.60306
gene268	BB_0275	cds241	fliP	flagellar biosynthetic protein FliP	AAC66673.1	3582.75	0.685814	0.103313	6.63823	3.17466e-11	3.45403e-10	yes	1.60861
gene1421	BB_A31	cds1254		putative phage terminase%2C pbsx family	AAC66261.1	595.474	0.686817	0.170002	4.04006	5.34365e-05	0.000148617	yes	1.60973
gene945	BB_R11	cds866		conserved hypothetical protein	AAF07520.1	25.3893	0.687998	0.315897	2.17792	0.0294121	0.0442482	yes	1.61105
gene1352	BB_K50	cds1197		immunogenic protein P37	AAC66135.1	668.471	0.69268	0.193694	3.57616	0.000348685	0.000796994	yes	1.61628
gene878	BB_P28	cds803	mlpA	surface protein%2C mlp lipoprotein family	AAF07417.1	3298.23	0.698419	0.138612	5.03867	4.68774e-07	2.05656e-06	yes	1.62273
gene1079	BB_L20	cds995		conserved hypothetical protein	AAF07633.1	264.13	0.700755	0.124189	5.64265	1.67453e-08	9.90158e-08	yes	1.62536
gene1049	BB_O32	cds967		PF-32 protein	AAF07574.1	128.965	0.701058	0.189521	3.69911	0.000216355	0.000513513	yes	1.6257
gene413	BB_0427	cds380		conserved hypothetical protein	AAC66807.2	626.087	0.702823	0.145698	4.82383	1.4083e-06	5.6498e-06	yes	1.62769
gene1177	BB_U06	cds1075		putative plasmid partition protein	AAF07695.2	176.052	0.703772	0.330686	2.12822	0.0333189	0.0494151	yes	1.62876
gene1050	BB_O33	cds968		putative plasmid partition protein%3B Orf3	AAF07575.1	31.3622	0.711573	0.318817	2.23192	0.0256204	0.0389751	yes	1.63759
gene1469	BB_Q08	cds1293		PF-32 protein	AAF07709.1	39.9374	0.713404	0.260808	2.73536	0.00623128	0.0108648	yes	1.63967
gene1461	BB_A74	cds1287	osm28	outer membrane porin OMS28	AAC66258.1	113.17	0.723763	0.187067	3.869	0.000109283	0.000280954	yes	1.65148
gene1169	BB_D22	cds1068		conserved hypothetical protein	AAC66347.1	86.7534	0.730154	0.200637	3.63917	0.000273513	0.000634775	yes	1.65882
gene1341	BB_K0058	cds1189		hypothetical protein	AET25336.1	209.776	0.738571	0.304022	2.42934	0.0151264	0.0243069	yes	1.66852
gene509	BB_0530			conserved hypothetical protein%2C authentic frameshift%3B this gene contains a frame shift which may be the result of a sequencing error%3B identified by similarity to GB:ABH01798.1	pseudogene	3593.98	0.743487	0.175626	4.23335	2.30235e-05	6.97372e-05	yes	1.67422
gene1263	BB_G32	cds1132		putative replicative helicase	AAC66061.1	222.835	0.745449	0.32529	2.29164	0.0219264	0.0338093	yes	1.6765
gene1277	BB_H18			lipoprotein%2C putative%3B this gene contains a nucleotide ambiguity which may be the result of a sequencing error	pseudogene	188.048	0.75449	0.162845	4.63318	3.60094e-06	1.30247e-05	yes	1.68704
gene1095	BB_L37	cds1010		BppB	AAF07622.1	50.0265	0.758116	0.226589	3.34578	0.0008205	0.00169845	yes	1.69128
gene573	BB_0595	cds524		conserved hypothetical protein	AAC66959.1	784.176	0.761198	0.116212	6.55009	5.75036e-11	5.75036e-10	yes	1.6949
gene1396	BB_T06	cds1233		Sua5/YciO/YrdC/YwlC family protein%2C putative	AAF08548.1	4621.28	0.76152	0.122087	6.2375	4.44607e-10	3.66464e-09	yes	1.69528
gene1178	BB_U07	cds1076		BBC01	AAF07696.1	54.755	0.763162	0.240792	3.16938	0.00152763	0.00301973	yes	1.69721
gene1176	BB_U05	cds1074		PF-32 protein	AAF07694.1	41.4863	0.763311	0.294745	2.58974	0.00960488	0.0159885	yes	1.69738
gene1318	BB_I43			conserved hypothetical protein%3B this gene contains a frame shift which may be the result of a sequencing error	pseudogene	55.7998	0.76933	0.30386	2.53185	0.0113462	0.0185914	yes	1.70448
gene921	BB_S30	cds844		lipoprotein	AAF07449.1	21.2135	0.772449	0.327045	2.3619	0.0181814	0.0285199	yes	1.70817
gene1278	BB_H20			outer membrane porin%3B this gene contains a premature stop which may be the result of a sequencing error	pseudogene	170.707	0.774497	0.184987	4.18677	2.82957e-05	8.43906e-05	yes	1.71059
gene1052	BB_O36	cds970		BppA	AAF07577.2	25.658	0.777069	0.27264	2.85016	0.00436967	0.00786079	yes	1.71365
gene695	BB_0721	cds641	pgsA	CDP-diacylglycerol--glycerol-3-phosphate 3-phosphatidyltransferase	AAC67075.1	239.007	0.779337	0.140703	5.53887	3.04426e-08	1.67619e-07	yes	1.71634
gene1168	BB_D21	cds1067		CdsM	AAC66345.1	247.438	0.788733	0.1299	6.07185	1.26446e-09	9.44874e-09	yes	1.72756
gene1070	BB_L11	cds986		conserved hypothetical protein	AAF07651.1	65.0914	0.801419	0.218693	3.66458	0.000247745	0.000578923	yes	1.74281
gene967	BB_R34	cds888		PF-49 protein	AAF07509.1	69.5294	0.8078	0.327362	2.46761	0.013602	0.0220836	yes	1.75054
gene1218	BB_F18			conserved hypothetical protein%3B this gene contains a frame shift which may be the result of a sequencing error	pseudogene	269.086	0.809431	0.21378	3.78627	0.000152926	0.000379524	yes	1.75252
gene1424	BB_A34	cds1257		bacterial extracellular solute-binding protein%2C family 5	AAC66262.1	476.794	0.815023	0.202	4.03478	5.46541e-05	0.000151487	yes	1.75933
gene1464	BB_Q03	cds1289		outer membrane protein	AAF07705.1	446.047	0.81764	0.13247	6.17226	6.73225e-10	5.32318e-09	yes	1.76252
gene1231	BB_F32			vls recombination cassettes Vls2-Vls16%2C authentic frameshift%3B this gene contains a frame shift which is not the result of sequencing error%3B identified by similarity to GP:2039282	pseudogene	623.841	0.818955	0.156333	5.23851	1.61875e-07	7.91909e-07	yes	1.76413
gene1123	BB_N22			conserved hypothetical protein%3B this gene contains a frame shift which may be the result of a sequencing error	pseudogene	339.424	0.821852	0.178659	4.60011	4.22261e-06	1.48776e-05	yes	1.76767
gene1201	BB_F001a			conserved hypothetical protein%2C pseudogene%3B this gene contains a premature stop which may be the result of a sequencing error%3B identified by similarity to EGAD:38216	pseudogene	1653.23	0.824841	0.1165	7.08021	1.4394e-12	1.84678e-11	yes	1.77134
gene1441	BB_A52	cds1271		outer membrane protein	AAC66237.1	747.252	0.828066	0.20724	3.99568	6.45082e-05	0.000176522	yes	1.7753
gene1313	BB_I38	cds1169		putative surface antigen	AAC66208.1	1643.11	0.82842	0.236552	3.50206	0.000461682	0.00102596	yes	1.77574
gene1342	BB_K39			conserved hypothetical protein%3B this gene contains a frame shift which may be the result of a sequencing error	pseudogene	98.8286	0.833045	0.232899	3.57686	0.00034775	0.000796194	yes	1.78144
gene796	BB_0826	cds733		conserved hypothetical protein	AAC67169.1	6386.88	0.838261	0.122583	6.83831	8.01304e-12	9.55942e-11	yes	1.78789
gene1011	BB_M35	cds930		BppA	AAF07546.1	112.894	0.839834	0.172659	4.86411	1.14973e-06	4.66756e-06	yes	1.78984
gene1335	BB_K56			conserved hypothetical protein%3B this region contains one or more premature stops and/or frameshifts	pseudogene	85.8172	0.841284	0.193476	4.34826	1.3722e-05	4.3501e-05	yes	1.79164
gene1494	BB_Q34	cds1316		BdrW	AAF07723.2	178.705	0.843696	0.241728	3.49027	0.000482528	0.00106532	yes	1.79464
gene675	BB_0699	cds623	rplS	ribosomal protein L19	AAC67044.1	2592.63	0.847287	0.0986175	8.59165	8.57295e-18	2.15911e-16	yes	1.79911
gene1245	BB_G15	cds1114		conserved hypothetical protein	AAC66079.2	27.1523	0.847788	0.38299	2.2136	0.0268563	0.0407186	yes	1.79974
gene1006	BB_M30	cds925		BBC01	AAF07541.1	23.1657	0.856756	0.299675	2.85895	0.00425041	0.00765637	yes	1.81096
gene564	BB_0586	cds516		FemA protein	AAB91521.1	2209.26	0.862013	0.0874711	9.85483	6.53266e-23	3.55377e-21	yes	1.81757
gene1206	BB_F06	cds1093		conserved hypothetical protein	AAC66367.1	593.701	0.865164	0.100983	8.56744	1.05815e-17	2.56978e-16	yes	1.82155
gene1357	BB_J05			transposase-like protein%2C pseudogene%3B this gene contains a premature stop which may be the result of a sequencing error%3B identified by similarity to GP:2228714	pseudogene	320.623	0.867945	0.151902	5.71384	1.10455e-08	6.7972e-08	yes	1.82506
gene1202	BB_F01	cds1090		hypothetical protein	AET25131.1	692.467	0.881756	0.10838	8.13575	4.09385e-16	7.95376e-15	yes	1.84262
gene444	BB_0459	cds408		tetratricopeptide repeat domain protein	AAC66837.1	1148.36	0.882404	0.196256	4.49618	6.91851e-06	2.31753e-05	yes	1.84344
gene1444	BB_A55			conserved hypothetical protein%3B this gene contains a frame shift which may be the result of a sequencing error%3B identified by match to protein family HMM PF05113	pseudogene	36.1765	0.893988	0.238364	3.75051	0.000176476	0.000428855	yes	1.85831
gene214	BB_0221	cds191		flagellar motor switch protein	AAC66603.2	356.008	0.902635	0.150431	6.00031	1.96944e-09	1.4247e-08	yes	1.86948
gene254	BB_0261	cds227		tetratricopeptide repeat domain protein	AAC66691.2	1154.68	0.90455	0.123035	7.352	1.9527e-13	2.79544e-12	yes	1.87196
gene147	BB_0153	cds133		superoxide dismutase [Mn] (General stress protein 24)(GSP24)	AAC66537.2	2793.19	0.905461	0.157895	5.73459	9.77487e-09	6.09808e-08	yes	1.87314
gene1096	BB_L38	cds1011		BppC	AAF07623.1	53.8673	0.926873	0.208884	4.43726	9.11126e-06	2.98586e-05	yes	1.90115
gene1022	BB_O05			lyme disease proteins of unknown function%3B this region contains one or more premature stops and/or frameshifts%3B identified by match to protein family HMM PF02989	pseudogene	17.3429	0.933958	0.431541	2.16424	0.0304458	0.0456519	yes	1.91051
gene1065	BB_L06	cds981		conserved hypothetical protein	AAF07627.2	12.195	0.934956	0.430289	2.17286	0.0297912	0.044769	yes	1.91183
gene1417	BB_A23	cds1250		BppB	AAC66249.2	551.111	0.942788	0.173165	5.44445	5.19658e-08	2.72871e-07	yes	1.92224
gene1500	BB_Q41			PF-49 protein%3B this gene contains a frame shift which may be the result of a sequencing error%3B identified by match to protein family HMM PF01672	pseudogene	130.848	0.959796	0.250076	3.83802	0.000124031	0.000312374	yes	1.94503
gene1261	BB_G30	cds1130		conserved hypothetical protein	AAC66082.2	110.231	0.961583	0.331752	2.8985	0.00374948	0.00687237	yes	1.94745
gene1426	BB_A37	cds1259		conserved hypothetical protein	AAC66299.1	328.874	0.966808	0.171156	5.64868	1.61681e-08	9.60202e-08	yes	1.95451
gene1385	BB_J43	cds1224		conserved hypothetical protein	AAC66125.1	4424.29	0.973955	0.117966	8.25626	1.50304e-16	3.05094e-15	yes	1.96422
gene965	BB_R32	cds886		borrelia family of unknown function	AAF07507.1	15.2164	0.976436	0.337339	2.89452	0.00379737	0.00693212	yes	1.9676
gene575	BB_0597	cds526		methyl-accepting chemotaxis protein	AAC66954.1	1707.66	0.9914	0.171796	5.77079	7.89016e-09	5.06161e-08	yes	1.98811
gene412	BB_0426	cds379		nucleoside 2-deoxyribosyltransferase superfamily	AAC66812.2	606.84	0.998553	0.126739	7.87879	3.30554e-15	6.07505e-14	yes	1.998
gene1133	BB_N32	cds1039		PF-32 protein	AAF07673.1	15.5164	0.998766	0.355521	2.80931	0.00496486	0.00881489	yes	1.99829
gene1492	BB_Q32	cds1314		2.9-6 ORF-C	AAF07721.1	2201.15	1.01292	0.112548	8.9999	2.25916e-19	7.31537e-18	yes	2.01799
gene969	BB_R36	cds889		BppA	AAF07510.1	36.3937	1.014	0.305417	3.32006	0.000899979	0.00183779	yes	2.01951
gene1446	BB_A57	cds1274		P45-13	AAC66270.1	19.8299	1.01458	0.332056	3.05543	0.00224738	0.00430484	yes	2.02031
gene1063	BB_L04	cds980		lyme disease proteins of unknown function	AAF07649.1	29.079	1.02668	0.399636	2.56904	0.0101981	0.0168734	yes	2.03733
gene1024	BB_O07	cds942		conserved hypothetical protein	AAF07584.2	10.5975	1.02888	0.41886	2.45639	0.0140343	0.0227222	yes	2.04044
gene1303	BB_I19	cds1161		BBC01	AAC66184.2	138.678	1.03557	0.192396	5.38249	7.34635e-08	3.7702e-07	yes	2.04992
gene1037	BB_O20	cds955		conserved hypothetical protein	AAF07589.1	56.8216	1.04149	0.294566	3.53566	0.00040676	0.000910884	yes	2.05835
gene1173	BB_U01	cds1071		conserved hypothetical protein	AAF07699.2	37.8044	1.04409	0.255412	4.08786	4.35379e-05	0.000124805	yes	2.06206
gene1131	BB_N30	cds1037		BBC01	AAF07671.1	145.397	1.04529	0.160854	6.49838	8.11877e-11	7.83087e-10	yes	2.06378
gene863	BB_P13	cds788		conserved hypothetical protein	AAF07436.1	171.02	1.04547	0.135913	7.6922	1.44631e-14	2.36985e-13	yes	2.06404
gene876	BB_P26	cds801		borrelia orf-D family	AAF07415.2	3675.27	1.04664	0.107762	9.7125	2.66721e-22	1.34349e-20	yes	2.06571
gene1132	BB_N31	cds1038		borrelia family of unknown function	AAF07672.1	18.3711	1.05301	0.395023	2.66569	0.00768299	0.0130448	yes	2.07485
gene956	BB_R22	cds877		conserved hypothetical protein	AAF07498.1	723.752	1.05656	0.126845	8.32958	8.1131e-17	1.68989e-15	yes	2.07997
gene1443	BB_A54	cds1273		conserved hypothetical protein	AAC66267.1	43.332	1.06639	0.26129	4.08127	4.47894e-05	0.000127701	yes	2.09419
gene1091	BB_L32	cds1007		PF-32 protein	AAF07618.1	28.1654	1.06773	0.3086	3.45992	0.000540332	0.00117388	yes	2.09614
gene877	BB_P27	cds802	revA1	surface protein (RevA1)	AAF07416.1	40687.7	1.06892	0.106518	10.0351	1.06865e-23	8.07427e-22	yes	2.09786
gene1051	BB_O34	cds969		BdrM	AAF07576.1	28.7408	1.07415	0.275677	3.89642	9.76246e-05	0.000253797	yes	2.10549
gene1523	BB_Q80			Borrelia burgdorferi virulent strain associated lipoprotein%2C paralogous family 60%2C pseudogene%3B this gene contains a premature stop which may be the result of a sequencing error%3B identified by match to protein family HMM PF05714	pseudogene	10.901	1.09094	0.408481	2.67073	0.00756865	0.0128667	yes	2.13013
gene1124	BB_N23	cds1031		holin%2C BlyA family	AAF07665.1	227.446	1.09509	0.2283	4.79672	1.61284e-06	6.32122e-06	yes	2.13627
gene1138	BB_N37			conserved hypothetical protein%2C paralogous family 96%2C authentic point mutation%3B this gene contains a premature stop which may be the result of a sequencing error%3B identified by similarity to GP:1373131	pseudogene	43.6974	1.09746	0.237736	4.6163	3.90645e-06	1.39033e-05	yes	2.13978
gene927	BB_S37	cds849		BdrE	AAF07456.1	21.0688	1.10719	0.330176	3.35333	0.000798463	0.00166041	yes	2.15426
gene1089	BB_L30	cds1005		BBC01	AAF07616.1	21.1511	1.11028	0.325443	3.4116	0.00064582	0.00137883	yes	2.15888
gene1437	BB_A48	cds1268		conserved hypothetical protein	AAC66280.1	408.877	1.11515	0.242464	4.59923	4.24055e-06	1.49022e-05	yes	2.16617
gene1008	BB_M32	cds927		PF-32 protein	AAF07543.1	190.518	1.12199	0.227874	4.92371	8.49175e-07	3.49963e-06	yes	2.17647
gene986	BB_M10	cds906		conserved hypothetical protein	AAF07555.1	38.8948	1.12716	0.25279	4.45887	8.23926e-06	2.71976e-05	yes	2.18428
gene1012	BB_M36	cds931		BppB	AAF07547.1	50.9218	1.1364	0.2404	4.7271	2.27754e-06	8.67634e-06	yes	2.19831
gene1242	BB_G12	cds1111		conserved hypothetical protein	AAC66077.1	165.298	1.13958	0.218958	5.20454	1.94474e-07	9.37891e-07	yes	2.20316
gene1299	BB_I12	cds1157		conserved hypothetical protein	AAC66200.1	10.4647	1.14543	0.478562	2.39348	0.0166892	0.026423	yes	2.21212
gene1309	BB_I29	cds1166		Borrelia burgdorferi virulent strain associated lipoprotein	AAC66219.1	231.661	1.14649	0.285106	4.02127	5.78862e-05	0.000159363	yes	2.21374
gene1445	BB_A56			conserved hypothetical protein%3B this gene contains a frame shift which may be the result of a sequencing error%3B identified by match to protein family HMM PF05606	pseudogene	8.19726	1.15249	0.526445	2.1892	0.0285822	0.0430474	yes	2.22298
gene1375	BB_J26	cds1214		ABC transporter%2C ATP-binding protein	AAC66090.1	182.714	1.16181	0.293255	3.96179	7.43886e-05	0.00020113	yes	2.23739
gene889	BB_P39	cds814	erpB1	ErpB1 protein	AAF07401.1	16.978	1.16407	0.540362	2.15424	0.0312211	0.0466601	yes	2.24089
gene517	BB_0538	cds472		hypothetical protein	AAC66899.1	1523.72	1.16675	0.0958443	12.1734	4.30854e-34	9.76602e-32	yes	2.24505
gene1290	BB_H36b			identified by similarity to EGAD:112417%3B conserved hypothetical protein	pseudogene	8.63179	1.17504	0.471686	2.49115	0.0127329	0.0207387	yes	2.25799
gene1119	BB_N18			conserved hypothetical protein%3B this gene contains a premature stop which may be the result of a sequencing error	pseudogene	50.1746	1.17786	0.316583	3.72054	0.000198799	0.000478526	yes	2.26241
gene851	BB_P01	cds777		putative phage portal protein	AAF07429.1	432.076	1.2003	0.175317	6.84645	7.5705e-12	9.1114e-11	yes	2.29788
gene1365	BB_J17	cds1206		PF-32 protein	AAC66087.1	1489.35	1.2034	0.16931	7.1077	1.17989e-12	1.54293e-11	yes	2.30282
gene1499	BB_Q40	cds1321		PF-32 protein	AAF07728.1	3175.98	1.2041	0.271516	4.43475	9.21787e-06	3.01353e-05	yes	2.30394
gene1397	BB_T07	cds1234		outer membrane protein	AAF08549.1	1684.52	1.20599	0.214076	5.63348	1.76609e-08	1.03529e-07	yes	2.30696
gene1048	BB_O31	cds966		borrelia family of unknown function	AAF07573.1	10.7433	1.20645	0.444234	2.71581	0.00661135	0.0114687	yes	2.3077
gene1009	BB_M33	cds928		PF-49 protein	AAF07544.1	65.0704	1.21915	0.218027	5.59172	2.24832e-08	1.27405e-07	yes	2.32809
gene1028	BB_O11	cds946		conserved hypothetical protein	AAF07607.1	24.0765	1.23093	0.333988	3.68555	0.000228207	0.000536957	yes	2.34718
gene922	BB_S31	cds845		2.9-5 36K%3B minus strand ORF	AAF07450.2	19.1453	1.23227	0.368106	3.34759	0.000815183	0.00169001	yes	2.34936
gene1068	BB_L09	cds984		conserved hypothetical protein	AAF07630.1	19.5338	1.23307	0.364168	3.38598	0.00070924	0.00150244	yes	2.35066
gene1484	BB_Q24	cds1306		conserved hypothetical protein	AAF07747.1	141.63	1.24995	0.161855	7.72266	1.13927e-14	1.88952e-13	yes	2.37834
gene1304	BB_I20	cds1162		borrelia family of unknown function	AAC66185.1	19.1326	1.25042	0.339037	3.68814	0.000225901	0.000532452	yes	2.3791
gene1179	BB_U08	cds1077		SUA5 domain subfamily	AAF07702.1	24.4199	1.2534	0.329415	3.80494	0.000141837	0.000354592	yes	2.38403
gene1161	BB_D10	cds1062		BBD10	AAC66352.1	12.4243	1.26203	0.465843	2.70913	0.00674609	0.0116578	yes	2.39832
gene1489	BB_Q29	cds1311		conserved hypothetical protein	AAF07718.1	22138.5	1.26254	0.141685	8.91089	5.06232e-19	1.56472e-17	yes	2.39918
gene865	BB_P15	cds790		conserved hypothetical protein	AAF07438.1	25.2798	1.27063	0.298425	4.25779	2.06457e-05	6.29555e-05	yes	2.41267
gene920	BB_S29	cds843	bdrF	KID repeat protein	AAF07448.2	176.937	1.28232	0.146559	8.74955	2.14207e-18	5.82642e-17	yes	2.4323
gene982	BB_M06	cds902		conserved hypothetical protein	AAF07551.2	12.1614	1.28405	0.420077	3.0567	0.00223789	0.00429878	yes	2.43521
gene925	BB_S35	cds848		PF-32 protein	AAF07454.1	31.0424	1.28429	0.354352	3.62432	0.000289719	0.000671241	yes	2.43562
gene1039	BB_O22	cds957		conserved hypothetical protein	AAF07591.1	211.303	1.29461	0.203196	6.37126	1.87485e-10	1.69986e-09	yes	2.45311
gene1094	BB_L36	cds1009		BppA	AAF07621.2	31.3103	1.295	0.263929	4.90664	9.26522e-07	3.80686e-06	yes	2.45377
gene940	BB_R06	cds861		conserved hypothetical protein	AAF07490.2	12.1717	1.2977	0.448855	2.89113	0.00383858	0.00698859	yes	2.45836
gene1031	BB_O14	cds949		conserved hypothetical protein	AAF07610.1	68.1885	1.29819	0.178466	7.27417	3.48562e-13	4.74044e-12	yes	2.4592
gene1074	BB_L15	cds990		conserved hypothetical protein	AAF07655.1	85.1916	1.29972	0.240943	5.39431	6.8788e-08	3.58802e-07	yes	2.46182
gene1016	BB_M41	cds935		hypothetical protein	AAF07560.1	6.8279	1.30055	0.56175	2.31518	0.0206031	0.0318773	yes	2.46323
gene1456	BB_A69	cds1284		putative surface protein	AAC66287.1	1446.25	1.31049	0.196889	6.65599	2.81407e-11	3.13699e-10	yes	2.48026
gene1438	BB_A49	cds1269		conserved hypothetical protein	AAC66281.1	366.232	1.31085	0.147642	8.87859	6.77158e-19	2.00203e-17	yes	2.48089
gene1379	BB_J31	cds1218		conserved hypothetical protein	AAC66105.1	468.707	1.31574	0.234016	5.62246	1.88254e-08	1.08947e-07	yes	2.48931
gene1193	BB_E21	cds1087		conserved hypothetical protein	AAC66024.1	44.9546	1.31596	0.320772	4.10248	4.0874e-05	0.000118526	yes	2.48968
gene902	BB_S10	cds826		conserved hypothetical protein	AAF07467.1	33.1327	1.3161	0.306877	4.28869	1.79732e-05	5.56801e-05	yes	2.48992
gene948	BB_R14	cds869		conserved hypothetical protein	AAF07523.1	35.0483	1.31677	0.287764	4.57588	4.74226e-06	1.64727e-05	yes	2.49109
gene1034	BB_O17	cds952		conserved hypothetical protein	AAF07613.1	60.6281	1.31729	0.333791	3.94644	7.93214e-05	0.000212357	yes	2.49197
gene1113	BB_N12	cds1025		conserved hypothetical protein	AAF07686.1	33.8481	1.32141	0.29198	4.5257	6.01952e-06	2.03646e-05	yes	2.49911
gene1475	BB_Q15	cds1298		conserved hypothetical protein	AAF07713.2	33.1809	1.32334	0.294237	4.49754	6.8743e-06	2.30841e-05	yes	2.50246
gene1005	BB_M29	cds924		2.9-5 36K%3B minus strand ORF	AAF07540.1	29.8964	1.32488	0.28588	4.6344	3.57979e-06	1.29827e-05	yes	2.50512
gene977	BB_M01	cds897		conserved hypothetical protein	AAF07561.1	11.3425	1.32835	0.51905	2.5592	0.0104915	0.017316	yes	2.51115
gene560	BB_0582	cds512		carboxypeptidase%2C putative	AAC66941.1	740.707	1.32908	0.13094	10.1503	3.3041e-24	2.80849e-22	yes	2.51242
gene1046	BB_O29	cds964		2.9-5 36K%3B minus strand ORF	AAF07615.2	104.586	1.32917	0.20734	6.41058	1.44965e-10	1.33211e-09	yes	2.51258
gene1442	BB_A53	cds1272		Bbs27 protein	AAC66266.1	88.9972	1.33403	0.216834	6.15233	7.63534e-10	5.95516e-09	yes	2.52107
gene1080	BB_L21	cds996		conserved hypothetical protein	AAF07634.1	144.701	1.33507	0.150271	8.88443	6.42506e-19	1.94179e-17	yes	2.52288
gene1112	BB_N11			conserved hypothetical protein%3B this gene contains a frame shift which may be the result of a sequencing error%3B identified by match to protein family HMM PF05619	pseudogene	26.8406	1.34636	0.311498	4.32222	1.54468e-05	4.82936e-05	yes	2.5427
gene1056	BB_O40	cds974	erpM	ErpM protein	AAF07581.1	16.6841	1.35213	0.400469	3.37637	0.00073449	0.00153678	yes	2.55289
gene1345	BB_K42	cds1192		conserved hypothetical protein	AAC66179.1	12.6874	1.36143	0.388394	3.50527	0.000456151	0.00101699	yes	2.56939
gene1090	BB_L31	cds1006		borrelia family of unknown function	AAF07617.1	12.5426	1.36257	0.40422	3.37087	0.000749315	0.00156539	yes	2.57143
gene1285	BB_H30			BppC%3B this gene contains a frame shift which may be the result of a sequencing error	pseudogene	64.3134	1.36709	0.359545	3.80228	0.00014337	0.000357768	yes	2.5795
gene1035	BB_O18	cds953		conserved hypothetical protein	AAF07614.2	16.7809	1.37229	0.432116	3.17574	0.00149454	0.0029716	yes	2.58881
gene1312	BB_I36	cds1168		antigen%2C P35%2C putative	AAC66195.1	6.21437	1.37379	0.583866	2.35292	0.0186266	0.029084	yes	2.5915
gene1286	BB_H32	cds1149		antigen%2C P35%2C putative	AAC65996.1	31.1437	1.37665	0.385438	3.57165	0.000354733	0.000808101	yes	2.59665
gene966	BB_R33	cds887		PF-32 protein	AAF07508.1	175.56	1.3775	0.17561	7.84412	4.36001e-15	7.80212e-14	yes	2.59818
gene952	BB_R18	cds873		conserved hypothetical protein	AAF07527.1	26.9384	1.37757	0.410906	3.35253	0.00080078	0.00166269	yes	2.59831
gene1118	BB_N17	cds1028		conserved hypothetical protein	AAF07689.1	86.7136	1.39052	0.187935	7.39891	1.37308e-13	2.02977e-12	yes	2.62173
gene1468	BB_Q07	cds1292		putative plasmid partition protein	AAF07708.1	116.305	1.39396	0.33638	4.14398	3.41323e-05	0.000100591	yes	2.62798
gene1301	BB_I16	cds1159	vraA	virulent strain-associated repetitive antigen A (VraA protein)	AAC66203.1	138.739	1.39557	0.169529	8.23207	1.84008e-16	3.68016e-15	yes	2.63093
gene1423	BB_A33	cds1256		lipoprotein%2C putative	AAC66297.1	29.156	1.40287	0.280138	5.00778	5.50603e-07	2.35811e-06	yes	2.64427
gene913	BB_S21	cds837		conserved hypothetical protein	AAF07442.2	207.347	1.40313	0.228562	6.13895	8.30675e-10	6.38259e-09	yes	2.64475
gene879	BB_P29	cds804		2.9-5 36K%3B minus strand ORF	AAF07418.1	903.671	1.40757	0.160157	8.78867	1.51346e-18	4.20063e-17	yes	2.6529
gene1339	BB_K35	cds1188		conserved hypothetical protein	AAC66167.1	38.1794	1.40792	0.271338	5.1888	2.1165e-07	1.00645e-06	yes	2.65354
gene937	BB_R03	cds858		lyme disease proteins of unknown function	AAF07517.1	8.62482	1.41933	0.463219	3.06406	0.00218354	0.00420626	yes	2.67462
gene1075	BB_L16	cds991		conserved hypothetical protein	AAF07656.1	50.8311	1.4222	0.381584	3.7271	0.000193698	0.000467073	yes	2.67994
gene1010	BB_M34	cds929		BdrK	AAF07545.1	374.393	1.42246	0.138447	10.2744	9.19047e-25	9.61465e-23	yes	2.68043
gene1136	BB_N35	cds1042		BppA	AAF07676.1	51.3113	1.42558	0.276073	5.16378	2.42008e-07	1.14282e-06	yes	2.68623
gene1473	BB_Q13	cds1296		conserved hypothetical protein	AAF07711.2	171.331	1.43324	0.257132	5.57392	2.49072e-08	1.39398e-07	yes	2.70052
gene907	BB_S15	cds831		conserved hypothetical protein	AAF07483.1	91.9391	1.43546	0.220496	6.51015	7.50769e-11	7.39888e-10	yes	2.70469
gene950	BB_R16	cds871		conserved hypothetical protein	AAF07525.1	67.8284	1.43629	0.353697	4.06078	4.89096e-05	0.000137661	yes	2.70623
gene1474	BB_Q14	cds1297		conserved hypothetical protein	AAF07712.2	29.9157	1.43785	0.327792	4.38647	1.15208e-05	3.67799e-05	yes	2.70916
gene1350	BB_K48	cds1195		immunogenic protein P37%2C putative	AAC66146.1	94.6103	1.44	0.248447	5.79599	6.79202e-09	4.41969e-08	yes	2.7132
gene1455	BB_A68	cds1283	cspA	complement regulator-acquiring surface protein 1 (CRASP-1)	AAC66286.1	779.304	1.44605	0.262546	5.50779	3.6337e-08	1.98467e-07	yes	2.7246
gene1377	BB_J28	cds1216		conserved hypothetical protein	AAC66102.2	802.148	1.44818	0.173886	8.3283	8.20092e-17	1.68989e-15	yes	2.72863
gene935	BB_R01	cds857		conserved hypothetical protein	AAF07516.1	29.6969	1.45389	0.299841	4.84887	1.24164e-06	5.01078e-06	yes	2.73946
gene1369	BB_J20			conserved hypothetical protein%3B this gene contains a frame shift which may be the result of a sequencing error	pseudogene	550.584	1.45427	0.168553	8.62798	6.24463e-18	1.6024e-16	yes	2.74018
gene1007	BB_M31	cds926		borrelia family of unknown function	AAF07542.1	265.783	1.45716	0.151761	9.6017	7.86397e-22	3.81964e-20	yes	2.74568
gene963	BB_R29	cds884		2.9-5 36K%3B minus strand ORF	AAF07505.2	163.813	1.45781	0.146531	9.94879	2.55275e-23	1.50945e-21	yes	2.74691
gene1147	BB_C05	cds1052		BBC05	AAC66304.1	6.61523	1.45977	0.561226	2.60104	0.00929413	0.0155092	yes	2.75065
gene1145	BB_C02	cds1050		borrelia family of unknown function	AAC66302.1	23.3713	1.46063	0.325705	4.4845	7.30841e-06	2.43018e-05	yes	2.75228
gene1351	BB_K49	cds1196		conserved hypothetical protein	AAC66169.1	104.088	1.46289	0.258931	5.64973	1.60699e-08	9.58553e-08	yes	2.7566
gene1460	BB_A73	cds1286		putative antigen P35	AAC66257.1	10.5807	1.47974	0.486128	3.04393	0.00233513	0.00444164	yes	2.78898
gene1013	BB_M37	cds932		BppC	AAF07548.1	11.5558	1.48034	0.47706	3.10304	0.00191545	0.00372146	yes	2.79014
gene1513	BB_Q55			identified by similarity to EGAD:112536%3B match to protein family HMM PF02414%3B conserved hypothetical protein	pseudogene	5.55427	1.48146	0.631961	2.34422	0.0190668	0.0297373	yes	2.7923
gene1107	BB_N06			hypothetical protein%2C paralogous family 149%2C authentic frameshift%3B this gene contains a frame shift which may be the result of a sequencing error%3B identified by glimmer%3B putative	pseudogene	26.2148	1.4839	0.293863	5.04964	4.42641e-07	1.96089e-06	yes	2.79704
gene1209	BB_F0034	cds1095		hypothetical protein	AET25132.1	36.8822	1.48655	0.31605	4.70352	2.55717e-06	9.68731e-06	yes	2.80218
gene1088	BB_L29	cds1004		2.9-5 36K%3B minus strand ORF	AAF07642.2	161.415	1.49209	0.149807	9.96011	2.27817e-23	1.40832e-21	yes	2.81296
gene1400	BB_A04	cds1236		S2 antigen	AAC66228.1	21.3467	1.49247	0.316618	4.71379	2.43149e-06	9.23696e-06	yes	2.81371
gene1122	BB_N21			conserved hypothetical protein%2C authentic frameshift%3B this gene contains a frame shift which is not the result of sequencing error%3B identified by similarity to GB:AAF07532.1	pseudogene	55.7107	1.49265	0.388713	3.83997	0.000123049	0.000310476	yes	2.81405
gene944	BB_R10	cds865		conserved hypothetical protein	AAF07494.1	37.8862	1.49265	0.328489	4.544	5.51961e-06	1.8861e-05	yes	2.81406
gene864	BB_P14	cds789		conserved hypothetical protein	AAF07437.1	33.686	1.49459	0.265481	5.62974	1.80483e-08	1.05346e-07	yes	2.81783
gene946	BB_R12	cds867		conserved hypothetical protein	AAF07521.1	46.6091	1.50367	0.267391	5.62347	1.87161e-08	1.08777e-07	yes	2.83562
gene904	BB_S12	cds828		conserved hypothetical protein	AAF07480.1	44.9918	1.50981	0.319252	4.72922	2.25384e-06	8.61018e-06	yes	2.84773
gene1146	BB_C03	cds1051		BBC03	AAC66303.1	9.03562	1.51662	0.465427	3.25856	0.00111979	0.00224951	yes	2.86121
gene1026	BB_O09	cds944		conserved hypothetical protein	AAF07586.1	18.1139	1.5196	0.362395	4.19321	2.75038e-05	8.22093e-05	yes	2.86711
gene1283	BB_H28	cds1147		PF-32 protein	AAC65994.1	21.746	1.54257	0.30839	5.002	5.67383e-07	2.40386e-06	yes	2.91312
gene908	BB_S16	cds832		conserved hypothetical protein	AAF07484.1	55.4535	1.54351	0.40682	3.79408	0.000148193	0.000369124	yes	2.91503
gene1392	BB_T01	cds1229		conserved hypothetical protein	AAF08550.2	55.7754	1.54703	0.329669	4.69266	2.69672e-06	1.01594e-05	yes	2.92214
gene1288	BB_H34			conserved hypothetical protein%3B this region contains one or more premature stops and/or frameshifts	pseudogene	22.1855	1.54925	0.384716	4.02699	5.64959e-05	0.000155851	yes	2.92664
gene1106	BB_N05			hypothetical protein%2C paralogous family 148%2C authentic frameshift%3B this gene contains a frame shift which may be the result of a sequencing error%3B identified by glimmer%3B putative	pseudogene	10.8672	1.55459	0.459535	3.38295	0.000717108	0.00151393	yes	2.93749
gene1338	BB_K34	cds1187		conserved hypothetical protein	AAC66166.1	49.5027	1.55464	0.399607	3.89044	0.000100064	0.000259214	yes	2.93761
gene1457	BB_A70			conserved hypothetical protein%3B this gene contains a frame shift which may be the result of a sequencing error	pseudogene	1634.51	1.55468	0.165284	9.40612	5.14778e-21	2.32907e-19	yes	2.93769
gene1153	BB_C12			BBC12%3B this gene contains a frame shift which may be the result of a sequencing error%3B identified by match to protein family HMM PF03112%3B match to protein family HMM PF09588	pseudogene	32.812	1.55642	0.383318	4.06039	4.89913e-05	0.000137661	yes	2.94123
gene1388	BB_J47	cds1227		conserved hypothetical protein	AAC66129.1	537.344	1.55805	0.134957	11.5447	7.8475e-31	1.06726e-28	yes	2.94455
gene894	BB_S02	cds819		conserved hypothetical protein	AAF07475.1	5.53976	1.55968	0.61549	2.53404	0.0112754	0.0184977	yes	2.94788
gene1105	BB_N04	cds1020		lyme disease proteins of unknown function	AAF07684.1	5.49884	1.56375	0.580921	2.69184	0.00710581	0.0122019	yes	2.95621
gene1023	BB_O06	cds941		conserved hypothetical protein	AAF07583.1	4.37362	1.56431	0.672682	2.32549	0.0200459	0.031086	yes	2.95737
gene980	BB_M04	cds900		lyme disease proteins of unknown function	AAF07564.1	28.7666	1.5684	0.321807	4.87374	1.09505e-06	4.47226e-06	yes	2.96576
gene979	BB_M03	cds899		lyme disease proteins of unknown function	AAF07563.1	10.7995	1.56994	0.480964	3.26416	0.00109788	0.00221203	yes	2.96893
gene1282	BB_H27	cds1146		borrelia family of unknown function	AAC65993.1	19.431	1.57276	0.417566	3.7665	0.000165551	0.000407142	yes	2.97474
gene1014	BB_M38	cds933	erpK	ErpK protein	AAF07549.2	10.5434	1.57299	0.472896	3.32629	0.0008801	0.00180533	yes	2.9752
gene912	BB_S20	cds836		conserved hypothetical protein	AAF07469.1	327.095	1.57866	0.19679	8.02209	1.0396e-15	1.99134e-14	yes	2.98693
gene1467	BB_Q06	cds1291		borrelia membrane protein P13	AAF07707.1	240.441	1.58071	0.246273	6.41852	1.37607e-10	1.27309e-09	yes	2.99116
gene896	BB_S04	cds821		lyme disease proteins of unknown function	AAF07477.1	26.4649	1.58216	0.349662	4.52483	6.04429e-06	2.03976e-05	yes	2.99419
gene1069	BB_L10	cds985		conserved hypothetical protein	AAF07631.1	25.2639	1.58336	0.352866	4.48713	7.21874e-06	2.40625e-05	yes	2.99667
gene1399	BB_A03	cds1235		outer membrane protein	AAC66227.1	12.8203	1.596	0.471824	3.38261	0.000718002	0.00151393	yes	3.02303
gene1038	BB_O21	cds956		conserved hypothetical protein	AAF07590.1	603.603	1.59668	0.205592	7.76627	8.08324e-15	1.40939e-13	yes	3.02447
gene1058	BB_O43	cds975		hypothetical protein	AAF07601.1	20.5121	1.60179	0.390132	4.10577	4.0297e-05	0.000117102	yes	3.0352
gene1306	BB_I22	cds1164		PF-49 protein	AAC66187.1	12.6783	1.61015	0.476411	3.37975	0.000725517	0.00152504	yes	3.05283
gene1158	BB_D05a			identified by similarity to EGAD:112356%3B conserved hypothetical protein	pseudogene	301.864	1.61125	0.178843	9.00926	2.07444e-19	6.88107e-18	yes	3.05516
gene1300	BB_I15	cds1158		Borrelia burgdorferi virulent strain associated lipoprotein	AAC66202.1	37.6579	1.61185	0.270486	5.95908	2.53664e-09	1.80034e-08	yes	3.05643
gene282	BB_0289	cds255		flagellar assembly protein FliH	AAC66659.1	5172.97	1.6153	0.221943	7.27797	3.38871e-13	4.6552e-12	yes	3.06375
gene1120	BB_N19	cds1029		conserved hypothetical protein	AAF07663.1	25.2533	1.61841	0.413343	3.91543	9.02444e-05	0.000237393	yes	3.07037
gene1121	BB_N20	cds1030		conserved hypothetical protein	AAF07664.1	37.9578	1.62114	0.356866	4.54271	5.55363e-06	1.89297e-05	yes	3.07617
gene984	BB_M08	cds904		conserved hypothetical protein	AAF07553.2	54.1597	1.62254	0.209987	7.72685	1.10243e-14	1.85099e-13	yes	3.07916
gene1055	BB_O39	cds973	erpL	ErpL protein	AAF07580.1	10.4366	1.62295	0.545876	2.97311	0.00294796	0.0055376	yes	3.08005
gene1155	BB_D01	cds1058		conserved hypothetical protein	AAC66344.1	51.3325	1.62353	0.241986	6.70919	1.95713e-11	2.21808e-10	yes	3.08127
gene1073	BB_L14	cds989		conserved hypothetical protein	AAF07654.1	34.5014	1.62684	0.34794	4.67564	2.93036e-06	1.09186e-05	yes	3.08836
gene931	BB_S41	cds853	erpG	ErpG protein	AAF07460.1	13.7065	1.63282	0.400837	4.07353	4.63064e-05	0.000130657	yes	3.10119
gene1054	BB_O38	cds972		BppC	AAF07579.1	17.6445	1.63388	0.400565	4.07894	4.52418e-05	0.000128721	yes	3.10346
gene1163	BB_D13	cds1063		conserved hypothetical protein	AAC66350.1	12.5583	1.63921	0.487359	3.36345	0.000769749	0.00160315	yes	3.11495
gene1004	BB_M28	cds923		lipoprotein	AAF07539.1	174.778	1.64115	0.138636	11.8379	2.48733e-32	4.22846e-30	yes	3.11914
gene1071	BB_L12	cds987		conserved hypothetical protein	AAF07652.1	129.322	1.64253	0.252369	6.50843	7.59391e-11	7.43002e-10	yes	3.12212
gene1371	BB_J21a			identified by similarity to EGAD:110257%3B conserved hypothetical protein	pseudogene	93.1351	1.64643	0.524497	3.13907	0.00169483	0.00332607	yes	3.13059
gene942	BB_R08	cds863		conserved hypothetical protein	AAF07492.2	29.571	1.65017	0.330982	4.98567	6.17485e-07	2.59994e-06	yes	3.1387
gene893	BB_S01	cds818		conserved hypothetical protein	AAF07474.1	25.9022	1.65019	0.287389	5.74199	9.35709e-09	5.8915e-08	yes	3.13874
gene995	BB_M19	cds915		conserved hypothetical protein	AAF07530.1	38.4778	1.65358	0.294477	5.6153	1.96217e-08	1.12645e-07	yes	3.14613
gene1281	BB_H26	cds1145		borrelia ORF-A superfamily	AAC66011.1	35.9825	1.65634	0.289486	5.72164	1.05498e-08	6.52167e-08	yes	3.15216
gene1077	BB_L18	cds993		conserved hypothetical protein	AAF07658.1	23.7798	1.65636	0.490506	3.37683	0.000733257	0.00153656	yes	3.15219
gene1374	BB_J25	cds1213		conserved hypothetical protein	AAC66121.2	3694.54	1.65992	0.187546	8.85073	8.69491e-19	2.46356e-17	yes	3.15999
gene1383	BB_J41	cds1222		putative antigen P35	AAC66091.1	262.695	1.6673	0.180415	9.24145	2.43183e-20	9.7273e-19	yes	3.17619
gene1462	BB_A76	cds1288	thyX	thymidylate synthase%2C flavin-dependent	AAC66242.1	334.516	1.66846	0.19817	8.41932	3.78686e-17	8.58355e-16	yes	3.17874
gene1053	BB_O37	cds971		BppB	AAF07578.1	110.679	1.66942	0.218118	7.65377	1.95177e-14	3.08653e-13	yes	3.18088
gene901	BB_S09	cds825		conserved hypothetical protein	AAF07466.1	26.6601	1.67058	0.289014	5.78029	7.45723e-09	4.80656e-08	yes	3.18343
gene1511	BB_Q53	cds1331		conserved hypothetical protein	AAF07754.1	11.3491	1.67683	0.51757	3.23981	0.0011961	0.00239926	yes	3.19724
gene1072	BB_L13	cds988		conserved hypothetical protein	AAF07653.1	120.665	1.68096	0.27039	6.2168	5.07396e-10	4.13208e-09	yes	3.20641
gene1367	BB_J19	cds1208		borrelia ORF-A superfamily	AAC66089.1	1310.52	1.68316	0.143836	11.7019	1.24619e-31	1.88313e-29	yes	3.2113
gene905	BB_S13	cds829		conserved hypothetical protein	AAF07481.1	110.756	1.68387	0.288063	5.84549	5.0509e-09	3.36727e-08	yes	3.21288
gene1164	BB_D14	cds1064		borrelia ORF-A superfamily	AAC66349.1	18.9764	1.68431	0.388815	4.33191	1.47818e-05	4.66433e-05	yes	3.21388
gene1109	BB_N08	cds1022		conserved hypothetical protein	AAF07660.2	9.97328	1.69347	0.470011	3.60303	0.000314525	0.000725006	yes	3.23433
gene983	BB_M07	cds903		conserved hypothetical protein	AAF07552.1	4.18071	1.69632	0.711999	2.38248	0.0171965	0.0271314	yes	3.24074
gene1478	BB_Q18	cds1300		conserved hypothetical protein	AAF07741.1	66.6998	1.69651	0.390149	4.34837	1.37151e-05	4.3501e-05	yes	3.24116
gene1137	BB_N36	cds1043		BppB	AAF07677.1	41.9145	1.70015	0.248087	6.85303	7.23003e-12	8.77932e-11	yes	3.24935
gene1244	BB_G14	cds1113		conserved hypothetical protein	AAC66063.1	9.12285	1.70071	0.516609	3.29207	0.000994515	0.00201271	yes	3.25062
gene1289	BB_H36a			identified by similarity to EGAD:115889%3B conserved hypothetical protein	pseudogene	41.8404	1.70336	0.303631	5.60998	2.02351e-08	1.15629e-07	yes	3.25659
gene1287	BB_H33	cds1150		adenine deaminase (Adenase) (Adenine aminase)	AAC66014.1	34.0877	1.72042	0.31526	5.45715	4.83828e-08	2.55041e-07	yes	3.29533
gene1116	BB_N15	cds1027		conserved hypothetical protein	AAF07688.1	267.432	1.72705	0.234859	7.35354	1.93019e-13	2.79262e-12	yes	3.3105
gene1333	BB_K54	cds1184		conserved hypothetical protein	AAC66138.2	66.2546	1.72959	0.293792	5.88711	3.93004e-09	2.68586e-08	yes	3.31633
gene1148	BB_C06	cds1053	eppA	exported protein A (eppA)	AAC66305.1	9.26385	1.73995	0.525512	3.31096	0.000929749	0.00189278	yes	3.34024
gene1295	BB_I0044	cds1155		conserved hypothetical protein	AAC66189.1	7.07002	1.7401	0.594487	2.92707	0.00342172	0.00632274	yes	3.34059
gene930	BB_S40	cds852		BppC	AAF07459.1	11.6181	1.74211	0.465746	3.74048	0.000183669	0.000445257	yes	3.34525
gene1414	BB_A20	cds1248		PF-32 protein	AAC66247.1	833.308	1.74499	0.160103	10.8992	1.1627e-27	1.31772e-25	yes	3.35193
gene1526	BB_Q0091	cds1335		hypothetical protein	AET25425.1	14.5696	1.74741	0.525081	3.32788	0.000875104	0.0017978	yes	3.35754
gene978	BB_M02	cds898		conserved hypothetical protein	AAF07562.1	6.30042	1.75052	0.698967	2.50444	0.0122646	0.0199998	yes	3.3648
gene887	BB_P37	cds812	bppC1	site-specific recombinase%2C phage integrase family%2C BppC1 protein	AAF07426.1	15.423	1.75324	0.406615	4.31179	1.6194e-05	5.05134e-05	yes	3.37114
gene1157	BB_D04	cds1059		conserved hypothetical protein	AAC66343.1	369.371	1.75363	0.175583	9.98744	1.72999e-23	1.17639e-21	yes	3.37205
gene1390	BB_J50			outer membrane protein%3B this gene contains a premature stop which may be the result of a sequencing error	pseudogene	758.972	1.75455	0.224901	7.80142	6.12161e-15	1.08122e-13	yes	3.37421
gene981	BB_M05	cds901		lyme disease proteins of unknown function	AAF07565.2	8.63671	1.75462	0.524627	3.3445	0.000824301	0.00170372	yes	3.37436
gene1057	BB_O42			conserved hypothetical protein%3B this gene contains a frame shift which may be the result of a sequencing error%3B identified by match to protein family HMM PF04867	pseudogene	14.1463	1.75915	0.529661	3.32128	0.000896069	0.00183256	yes	3.38499
gene1349	BB_K47	cds1194		conserved hypothetical protein	AAC66182.1	15.7847	1.76445	0.466624	3.7813	0.00015601	0.000386473	yes	3.39744
gene1166	BB_D18	cds1066		conserved hypothetical protein	AAC66346.1	258.069	1.76554	0.203148	8.69089	3.59595e-18	9.4048e-17	yes	3.40001
gene997	BB_M21	cds917		conserved hypothetical protein	AAF07532.1	131.554	1.76887	0.196802	8.98808	2.51592e-19	7.95733e-18	yes	3.40787
gene926	BB_S36			PF-49 protein%3B this gene contains a frame shift which may be the result of a sequencing error%3B identified by match to protein family HMM PF01672	pseudogene	39.2387	1.77152	0.281822	6.28594	3.25885e-10	2.77003e-09	yes	3.41412
gene1302	BB_I18	cds1160		conserved hypothetical protein	AAC66205.1	993.543	1.77441	0.123501	14.3675	8.2747e-47	5.6268e-44	yes	3.42098
gene1139	BB_N38	cds1044	erpP	ErpP protein	AAF07678.1	96.2894	1.77494	0.188111	9.43563	3.88652e-21	1.82265e-19	yes	3.42225
gene1125	BB_N24	cds1032		BlyB	AAF07666.1	313.19	1.77623	0.20012	8.87586	6.93967e-19	2.00807e-17	yes	3.42531
gene1162	BB_D11			CdsH%3B this gene contains a frame shift which may be the result of a sequencing error	pseudogene	21.2415	1.78163	0.385027	4.62727	3.70513e-06	1.32954e-05	yes	3.43814
gene985	BB_M09	cds905		conserved hypothetical protein	AAF07554.1	39.464	1.79208	0.289903	6.18166	6.34294e-10	5.04468e-09	yes	3.46315
gene1104	BB_N03	cds1019		lyme disease proteins of unknown function	AAF07683.1	24.3081	1.80201	0.358883	5.02117	5.13576e-07	2.21734e-06	yes	3.48706
gene1078	BB_L19	cds994		conserved hypothetical protein	AAF07632.1	43.2302	1.80437	0.308857	5.84209	5.15511e-09	3.41998e-08	yes	3.49276
gene1240	BB_G09	cds1110		putative plasmid partition protein	AAC66057.1	27.3681	1.80948	0.360434	5.02027	5.15997e-07	2.22075e-06	yes	3.50515
gene1067	BB_L08	cds983		conserved hypothetical protein	AAF07629.2	32.3608	1.80955	0.344713	5.24945	1.52551e-07	7.51701e-07	yes	3.50534
gene891	BB_P41	cds816		hypothetical protein	AAF07428.1	23.5647	1.81038	0.436898	4.14372	3.41714e-05	0.000100591	yes	3.50735
gene947	BB_R13	cds868		conserved hypothetical protein	AAF07522.1	109.054	1.81254	0.215523	8.40996	4.10166e-17	9.14468e-16	yes	3.5126
gene1330	BB_K22	cds1181		borrelia family of unknown function	AAC66142.1	8.34037	1.81964	0.570301	3.19067	0.00141944	0.00283056	yes	3.52993
gene1465	BB_Q04			protein p23%2C authentic frameshift%3B this gene contains a frame shift which may be the result of a sequencing error%3B identified by similarity to GP:520778	pseudogene	662.006	1.82024	0.237205	7.6737	1.67105e-14	2.67368e-13	yes	3.5314
gene1393	BB_T02	cds1230		conserved hypothetical protein	AAF08546.1	782.28	1.82128	0.24163	7.53747	4.79191e-14	7.32248e-13	yes	3.53395
gene1021	BB_O04	cds940		lyme disease proteins of unknown function	AAF07605.1	7.08775	1.8223	0.748159	2.43571	0.0148628	0.0239495	yes	3.53644
gene936	BB_R02			conserved hypothetical protein%2C paralogous family 147%2C authentic frameshift%3B this gene contains a frame shift which may be the result of a sequencing error	pseudogene	5.65948	1.8252	0.674833	2.70467	0.00683721	0.0117704	yes	3.54356
gene1291	BB_H37	cds1151		lipoprotein%2C putative	AAC66018.1	11.5261	1.83026	0.465802	3.92927	8.52044e-05	0.000225883	yes	3.55602
gene1420	BB_A30	cds1253		conserved hypothetical protein	AAC66296.1	10.405	1.83028	0.654403	2.79687	0.00516003	0.00914946	yes	3.55606
gene1463	BB_Q01			TM2 domain family%3B this gene contains a frame shift which may be the result of a sequencing error%3B identified by match to protein family HMM PF05154	pseudogene	1876.91	1.83256	0.15378	11.9168	9.67636e-33	1.87998e-30	yes	3.5617
gene1210	BB_F10			conserved hypothetical protein%3B this gene contains a frame shift which may be the result of a sequencing error	pseudogene	36.8165	1.83842	0.290834	6.3212	2.59537e-10	2.29201e-09	yes	3.57618
gene1030	BB_O13	cds948		conserved hypothetical protein	AAF07609.1	69.9557	1.84019	0.26533	6.93547	4.04882e-12	5.05174e-11	yes	3.58056
gene1117	BB_N16			hypothetical protein%2C paralogous family 157%2C authentic frameshift%3B this region contains one or more premature stops and/or frameshifts%3Bidentified by glimmer%3B putative	pseudogene	32.6392	1.84291	0.450857	4.08758	4.35901e-05	0.000124805	yes	3.58733
gene900	BB_S08	cds824		conserved hypothetical protein	AAF07465.2	28.2374	1.84677	0.329303	5.6081	2.04557e-08	1.16401e-07	yes	3.59693
gene928	BB_S38	cds850		BppA	AAF07457.2	75.4715	1.84735	0.219835	8.40332	4.34019e-17	9.52042e-16	yes	3.59837
gene1332	BB_K24	cds1183		PF-49 protein	AAC66143.1	8.07727	1.8504	0.530576	3.48753	0.000487503	0.00107456	yes	3.606
gene1197	BB_E29a			conserved hypothetical protein%2C pseudogene%3B this gene contains a premature stop which may be the result of a sequencing error%3B identified by similarity to EGAD:112417	pseudogene	10.2725	1.85487	0.522924	3.5471	0.000389492	0.000881309	yes	3.61718
gene1141	BB_N41	cds1046		conserved hypothetical protein	AAF07690.2	17.983	1.85985	0.443415	4.19438	2.73614e-05	8.19635e-05	yes	3.62971
gene1427	BB_A38	cds1260		putative phage portal protein%2C HI1409 family	AAC66300.2	476.867	1.8645	0.16225	11.4916	1.45478e-30	1.79863e-28	yes	3.64142
gene993	BB_M17	cds913		conserved hypothetical protein	AAF07556.1	34.7577	1.86979	0.316057	5.91598	3.29904e-09	2.266e-08	yes	3.65479
gene1099	BB_L41	cds1014		conserved hypothetical protein	AAF07644.2	13.8573	1.87166	0.504003	3.7136	0.000204336	0.00048972	yes	3.65955
gene897	BB_S05			lyme disease proteins of unknown function%3B this region contains one or more premature stops and/or frameshifts%3B identified by match to protein family HMM PF02989	pseudogene	4.79986	1.87375	0.662409	2.82869	0.0046739	0.00836382	yes	3.66484
gene1280	BB_H39	cds1144		conserved hypothetical protein	AAC66012.2	67.4705	1.87426	0.20345	9.2124	3.18909e-20	1.23919e-18	yes	3.66614
gene1102	BB_N01	cds1017		conserved hypothetical protein	AAF07681.1	22.2233	1.88035	0.370219	5.07901	3.79405e-07	1.70294e-06	yes	3.68164
gene1272	BB_H09a	cds1140		conserved hypothetical protein	AET25416.1	22.7422	1.88218	0.355081	5.3007	1.15362e-07	5.78937e-07	yes	3.68631
gene994	BB_M18	cds914		conserved hypothetical protein	AAF07557.1	19.4686	1.88269	0.406548	4.63091	3.64064e-06	1.30986e-05	yes	3.68762
gene1211	BB_F11a			identified by similarity to EGAD:112572%3B conserved hypothetical protein	pseudogene	8.34044	1.8889	0.557743	3.38669	0.000707425	0.00150093	yes	3.70353
gene906	BB_S14	cds830		conserved hypothetical protein	AAF07482.1	34.0491	1.89514	0.288792	6.5623	5.29835e-11	5.37743e-10	yes	3.71958
gene988	BB_M12	cds908		conserved hypothetical protein	AAF07567.1	110.999	1.90718	0.209264	9.11372	7.96033e-20	2.84896e-18	yes	3.75074
gene886	BB_P36	cds811	bppB1	BppB protein	AAF07425.1	84.4013	1.90869	0.210918	9.04943	1.43717e-19	5.01167e-18	yes	3.75469
gene888	BB_P38	cds813	erpA	ErpA protein	AAF07400.2	17.1432	1.9122	0.468114	4.0849	4.40958e-05	0.000125988	yes	3.76383
gene1382	BB_J37	cds1221		conserved hypothetical protein	AAC66111.2	287.269	1.92852	0.209763	9.19381	3.7917e-20	1.39371e-18	yes	3.80665
gene1025	BB_O08	cds943		conserved hypothetical protein	AAF07585.2	4.40095	1.93018	0.707417	2.72849	0.00636247	0.0110652	yes	3.81103
gene1271	BB_H09	cds1139		type I restriction enzyme r protein n terminus (hsdr_n)	AAC66000.1	126.761	1.93153	0.335458	5.75791	8.51623e-09	5.43759e-08	yes	3.81461
gene1152	BB_C11	cds1056		BBC11	AAC66308.1	13.5845	1.93792	0.440516	4.39921	1.08643e-05	3.48478e-05	yes	3.83154
gene951	BB_R17	cds872		conserved hypothetical protein	AAF07526.1	33.7419	1.94119	0.307608	6.31061	2.77932e-10	2.423e-09	yes	3.84023
gene938	BB_R04	cds859		lyme disease proteins of unknown function	AAF07518.1	24.8553	1.94212	0.355452	5.46381	4.66027e-08	2.48548e-07	yes	3.8427
gene1252	BB_G0036	cds1121		hypothetical protein	AET25409.1	2.78441	1.94226	0.869968	2.23257	0.0255775	0.0389546	yes	3.84307
gene1098	BB_L40	cds1013	erpB8	ErpB8 protein	AAF07625.1	15.4471	1.9437	0.429086	4.52987	5.90204e-06	2.00169e-05	yes	3.84692
gene1110	BB_N09	cds1023		conserved hypothetical protein	AAF07661.1	4.29539	1.94779	0.733105	2.6569	0.00788633	0.0133534	yes	3.85782
gene914	BB_S22			conserved hypothetical protein%3B this gene contains a frame shift which may be the result of a sequencing error%3B identified by match to protein family HMM PF05085	pseudogene	259.451	1.94895	0.192639	10.1171	4.638e-24	3.7104e-22	yes	3.86093
gene1076	BB_L17	cds992		conserved hypothetical protein	AAF07657.1	46.4855	1.95085	0.288497	6.7621	1.36006e-11	1.58093e-10	yes	3.86602
gene933	BB_S44	cds855		hypothetical protein	AAF07473.1	22.0433	1.9529	0.408607	4.77941	1.75813e-06	6.85118e-06	yes	3.87151
gene1032	BB_O15	cds950		conserved hypothetical protein	AAF07611.1	23.7409	1.96479	0.356975	5.50399	3.71295e-08	2.01985e-07	yes	3.90355
gene1115	BB_N14	cds1026		conserved hypothetical protein	AAF07687.1	446.361	1.9782	0.193132	10.2427	1.27579e-24	1.15671e-22	yes	3.94001
gene1476	BB_Q16			conserved hypothetical protein%2C paralogous family 108%2C authentic frameshift%3B this gene contains a premature stop which may be the result of a sequencing error%3B identified by similarity to GP:1663564	pseudogene	28.7602	1.98581	0.401945	4.9405	7.79241e-07	3.25082e-06	yes	3.96085
gene1040	BB_O23	cds958		holin%2C BlyA family	AAF07592.1	87.9182	1.98817	0.23743	8.3737	5.58363e-17	1.20535e-15	yes	3.96733
gene1298	BB_I08a			conserved hypothetical protein%2C pseudogene%3B this gene contains a premature stop which may be the result of a sequencing error%3B identified by similarity to EGAD:112607	pseudogene	862.632	1.98926	0.238038	8.35689	6.43919e-17	1.36833e-15	yes	3.97032
gene910	BB_S18	cds834		conserved hypothetical protein	AAF07486.1	48.2338	1.99382	0.643539	3.09821	0.00194695	0.00377725	yes	3.98289
gene1017	BB_M42	cds936		phage terminase%2C large subunit%2C pbsx family	AAF07550.1	11.5539	1.99515	0.497218	4.01263	6.0046e-05	0.000164642	yes	3.98658
gene911	BB_S19	cds835		conserved hypothetical protein	AAF07468.1	126.568	1.99851	0.273281	7.31302	2.61205e-13	3.70041e-12	yes	3.99586
gene992	BB_M16	cds912		conserved hypothetical protein	AAF07571.1	23.9557	2.00008	0.642433	3.11329	0.00185017	0.00360492	yes	4.00021
gene1525	BB_Q82			conserved hypothetical protein%3B this gene contains a frame shift which may be the result of a sequencing error	pseudogene	41.59	2.00343	0.24616	8.13873	3.99447e-16	7.87316e-15	yes	4.00951
gene970	BB_R37	cds890		BppB	AAF07511.1	108.195	2.00928	0.213696	9.4025	5.32795e-21	2.32907e-19	yes	4.02581
gene1100	BB_L42	cds1015		hypothetical protein	AAF07645.1	19.913	2.01589	0.420468	4.7944	1.63164e-06	6.37654e-06	yes	4.0443
gene1220	BB_F20	cds1098		BBF20	AAC66376.2	9.52506	2.01641	0.592043	3.40584	0.000659599	0.00140604	yes	4.04575
gene974	BB_R43	cds894		conserved hypothetical protein	AAF07514.2	23.9164	2.01702	0.422564	4.7733	1.81232e-06	7.02211e-06	yes	4.04748
gene1140	BB_N39	cds1045	erpQ	ErpQ protein	AAF07679.1	17.3017	2.01912	0.417273	4.83885	1.30596e-06	5.25473e-06	yes	4.05337
gene895	BB_S03	cds820		lyme disease proteins of unknown function	AAF07476.1	11.2704	2.03306	0.458631	4.43289	9.298e-06	3.03244e-05	yes	4.09272
gene1284	BB_H29	cds1148		putative plasmid partition protein	AAC65995.1	19.6517	2.04861	0.502422	4.07747	4.55282e-05	0.000129266	yes	4.13708
gene990	BB_M14	cds910		conserved hypothetical protein	AAF07569.1	27.6369	2.0546	0.325137	6.31919	2.62939e-10	2.30707e-09	yes	4.15429
gene1061	BB_L02	cds978		conserved hypothetical protein	AAF07647.1	5.18732	2.06002	0.66024	3.12011	0.0018078	0.00352742	yes	4.16993
gene957	BB_R23	cds878		holin%2C BlyA family	AAF07499.1	261.367	2.06342	0.206256	10.0041	1.46146e-23	1.0461e-21	yes	4.17975
gene1097	BB_L39	cds1012	erpA8	ErpA8 protein	AAF07624.2	86.4589	2.08179	0.208749	9.97272	2.00657e-23	1.29949e-21	yes	4.23333
gene1331	BB_K23	cds1182		borrelia ORF-A superfamily	AAC66174.1	27.1498	2.094	0.315916	6.62832	3.39524e-11	3.66471e-10	yes	4.26929
gene1247	BB_G17	cds1116		conserved hypothetical protein	AAC66065.1	31.1614	2.09645	0.364777	5.74721	9.07286e-09	5.73911e-08	yes	4.27656
gene929	BB_S39	cds851		BppB	AAF07458.1	13.3106	2.09901	0.450023	4.66424	3.09765e-06	1.14479e-05	yes	4.28417
gene954	BB_R20	cds875		conserved hypothetical protein	AAF07496.1	55.528	2.10962	0.323127	6.52874	6.63232e-11	6.58391e-10	yes	4.31577
gene1528	BB_Q85	cds1336		conserved hypothetical protein	AAF07737.1	23.2305	2.11814	0.496017	4.2703	1.95212e-05	5.99296e-05	yes	4.34134
gene1355	BB_K53	cds1200		outer membrane protein	AAC66137.1	791.177	2.11882	0.234803	9.02382	1.81642e-19	6.17583e-18	yes	4.34339
gene1081	BB_L22	cds997		conserved hypothetical protein	AAF07635.1	196.223	2.11927	0.170335	12.4418	1.55037e-35	4.217e-33	yes	4.34475
gene975	BB_R44	cds895		hypothetical protein	AAF07515.1	66.6049	2.1302	0.252163	8.4477	2.97101e-17	6.96651e-16	yes	4.37777
gene1142	BB_N42	cds1047		hypothetical protein	AAF07692.2	28.5459	2.13848	0.396497	5.39344	6.91221e-08	3.58802e-07	yes	4.40298
gene1340	BB_K37			conserved hypothetical protein%3B this gene contains a frame shift which may be the result of a sequencing error	pseudogene	84.6005	2.13905	0.353242	6.05548	1.39998e-09	1.04042e-08	yes	4.40473
gene909	BB_S17	cds833		conserved hypothetical protein	AAF07485.1	39.8731	2.14035	0.366038	5.84734	4.99484e-09	3.36286e-08	yes	4.40869
gene1314	BB_I39	cds1170		putative surface antigen	AAC66209.1	29.4202	2.15605	0.326304	6.60748	3.90913e-11	4.12125e-10	yes	4.45693
gene1111	BB_N10	cds1024		conserved hypothetical protein	AAF07662.1	29.9431	2.15808	0.379774	5.68254	1.3271e-08	8.02161e-08	yes	4.46321
gene989	BB_M13	cds909		conserved hypothetical protein	AAF07568.1	163.734	2.16529	0.218171	9.92473	3.24988e-23	1.8416e-21	yes	4.48557
gene1060	BB_L01	cds977		conserved hypothetical protein	AAF07646.1	8.12286	2.17335	0.634106	3.42743	0.000609322	0.00130504	yes	4.51071
gene1292	BB_H40	cds1152		transposase%2C family	AAC65988.1	9.78888	2.18732	0.53415	4.09495	4.22253e-05	0.000121925	yes	4.55459
gene1108	BB_N07	cds1021		conserved hypothetical protein	AAF07659.1	4.23059	2.192	0.808003	2.71286	0.00667061	0.011542	yes	4.56937
gene972	BB_R41	cds892		borrelia outer surface protein E	AAF07487.2	27.6988	2.22612	0.345713	6.4392	1.20103e-10	1.12649e-09	yes	4.67873
gene998	BB_M22			conserved hypothetical protein%3B this gene contains a frame shift which may be the result of a sequencing error%3B identified by match to protein family HMM PF05085	pseudogene	496.772	2.23037	0.159651	13.9703	2.367e-44	1.07304e-41	yes	4.69256
gene1510	BB_Q52	cds1330		conserved hypothetical protein	AAF07753.1	2.69911	2.23598	0.931605	2.40013	0.0163891	0.0260997	yes	4.71081
gene991	BB_M15	cds911		conserved hypothetical protein	AAF07570.1	93.3189	2.2471	0.244141	9.20412	3.44485e-20	1.30139e-18	yes	4.74728
gene1059	BB_O44	cds976		phage terminase%2C large subunit%2C pbsx family	AAF07582.1	30.9216	2.34242	0.374243	6.25909	3.87233e-10	3.2112e-09	yes	5.07152
gene1360	BB_J10			conserved hypothetical protein%3B this region contains one or more premature stops and/or frameshifts	pseudogene	9.64353	2.34272	0.707224	3.31256	0.000924475	0.00188499	yes	5.07258
gene934	BB_S45	cds856		phage terminase%2C large subunit%2C pbsx family	AAF07462.1	24.5437	2.34617	0.460218	5.09795	3.43359e-07	1.56045e-06	yes	5.08472
gene1485	BB_Q25	cds1307		conserved hypothetical protein	AAF07748.1	1722.64	2.35006	0.172768	13.6024	3.8741e-42	1.3172e-39	yes	5.09844
gene1406	BB_A11	cds1242		conserved hypothetical protein	AAC66234.1	4.7365	2.36339	0.78984	2.99224	0.00276939	0.00521658	yes	5.14579
gene1391	BB_J51			outer surface protein VlsE1%3B this region contains one or more premature stops and/or frameshifts	pseudogene	32.3979	2.37095	0.352165	6.73249	1.66785e-11	1.92227e-10	yes	5.1728
gene976	BB_R45	cds896		phage terminase%2C large subunit%2C pbsx family	AAF07489.1	26.2361	2.37347	0.39871	5.95287	2.63485e-09	1.84711e-08	yes	5.18186
gene973	BB_R42	cds893	erpY	ErpY protein	AAF07488.1	38.3483	2.37685	0.377905	6.28955	3.18391e-10	2.72335e-09	yes	5.19401
gene1293	BB_H41	cds1153		borrelia membrane protein P13	AAC65989.1	47.5357	2.45772	0.261473	9.39954	5.48018e-21	2.32907e-19	yes	5.4935
gene1524	BB_Q81			conserved hypothetical protein%2C pseudogene%3B this gene contains a premature stop which may be the result of a sequencing error%3B identified by similarity to EGAD:112486	pseudogene	12.226	2.4771	0.529704	4.67639	2.91969e-06	1.09087e-05	yes	5.56777
gene1270	BB_H07			conserved hypothetical protein%3B this gene contains a frame shift which is not the result of sequencing error	pseudogene	30.0186	2.521	0.80274	3.14049	0.00168664	0.00331479	yes	5.73979
gene1062	BB_L03	cds979		lyme disease proteins of unknown function	AAF07648.1	18.4317	2.60653	0.450028	5.79194	6.95798e-09	4.50612e-08	yes	6.09038
gene1212	BB_F12			conserved hypothetical protein%2C authentic point mutation%3B this gene contains a premature stop which may be the result of a sequencing error%3B identified by similarity to EGAD:38160	pseudogene	521.005	2.61719	0.52724	4.96393	6.90794e-07	2.89963e-06	yes	6.13552
gene1015	BB_M39	cds934		conserved hypothetical protein	AAF07559.1	11.7969	2.70957	0.652645	4.15167	3.30052e-05	9.75807e-05	yes	6.54126
gene1359	BB_J09	cds1202	ospD	outer surface protein D (OspD)	AAC66084.1	627.695	2.71547	0.264688	10.2591	1.0769e-24	1.04614e-22	yes	6.56807
gene1519	BB_Q69			conserved hypothetical protein%2C family 115 paralog%2C pseudogene%3B this region contains one or more premature stops and/or frameshifts	pseudogene	4.94291	2.75976	0.769379	3.58699	0.000334517	0.000768486	yes	6.77281
gene1103	BB_N02	cds1018		conserved hypothetical protein	AAF07682.1	32.3301	2.83943	0.36695	7.73792	1.0106e-14	1.71802e-13	yes	7.15735
gene1529	BB_Q88	cds1337		CdsC	AAF07774.1	10.3472	2.97228	0.639521	4.64767	3.35705e-06	1.23062e-05	yes	7.84776
gene1296	BB_I02b			NA	pseudogene	17.3306	3.00754	0.517825	5.80803	6.32133e-09	4.13317e-08	yes	8.04193
gene892	BB_P42	cds817		phage terminase%2C large subunit%2C pbsx family	AAF07402.1	30.3435	3.07349	0.409855	7.49897	6.4323e-14	9.71993e-13	yes	8.41807
gene1297	BB_I06	cds1156	mtnN	MTA/SAH nucleosidase	AAC66190.1	7.10907	3.16455	0.781224	4.05076	5.10522e-05	0.000142862	yes	8.96652
gene1294	BB_I01	cds1154		conserved hypothetical protein	AAC66211.1	5.20155	3.28079	0.822532	3.98865	6.645e-05	0.000181106	yes	9.7189
