# Supplementary material for: A chemosensory-like histidine kinase is dispensable for chemotaxis in vitro but regulates the virulence of Borrelia burgdorferi through modulating the stability of RpoS
Source: PLoS Pathog. 2023 Nov 27;19(11):e1011752. doi: 10.1371/journal.ppat.1011752 (PMC10703414; doi:10.1371/journal.ppat.1011752)
Supplement: S3 Table — (XLSX) [file ppat.1011752.s011.xlsx]

## Sheet: WT vs Sham
Row.names	baseMean	log2FoldChange	lfcSE	stat	pvalue	padj	Sham72-1	Sham72-2	WT72-1	WT72-2
Acod1	3610.59	1.21808	0.189498	6.42791	1.29374e-10	2.06135e-13	2128.58	2214.13	5654.5	4445.15
Adh6a	638.141	-1.08043	0.244711	-4.41512	1.00955e-05	7.3133e-13	799.423	933.757	395.911	423.476
Adtrp	1743.87	-1.28039	0.233925	-5.47351	4.41203e-08	1.33853e-12	2962.11	1978.85	1102.59	931.916
Agtr2	435.487	-1.1089	0.298781	-3.71143	0.000206093	2.94717e-11	578.004	611.301	218.176	334.465
Basp1	3670.67	1.12187	0.21605	5.19266	2.07316e-07	8.56308e-11	2068.07	2556.54	5931.21	4126.87
Batf	939.846	1.26171	0.231418	5.45206	4.97902e-08	1.40571e-10	492.398	615.502	1428.26	1223.22
C6	178.026	-2.46867	0.473272	-5.21618	1.82656e-07	2.87254e-10	223.349	379.174	34.0568	75.5243
Ccl2	5525.61	1.15554	0.170269	6.78655	1.14844e-11	2.87254e-10	3486.69	3361.1	8070.4	7184.25
Ccl20	9.50953	-0.299437	1.52241	-0.196687	0.844073	4.34592e-10	16.7351	4.20138	11.707	5.3946
Ccl21a	5341	0.0211714	0.210024	0.100805	0.919706	3.52612e-09	4268.09	6337.78	5668.33	5089.8
Ccl22	290.002	0.103503	0.35431	0.292126	0.770191	1.67338e-08	346.931	211.119	260.748	341.208
Ccl24	200.86	-0.834375	1.14291	-0.730041	0.465365	2.47747e-08	236.222	278.341	39.3782	249.5
Ccl25	474.611	-0.111415	0.262773	-0.423995	0.671569	2.81437e-08	489.823	495.763	424.646	488.211
Ccl26	0.674324	3.14233	4.88187	0.643674	0.519787	4.00447e-08	0	0	0	2.6973
Ccl27a	945.162	0.0447613	0.739634	0.0605182	0.951743	1.01933e-07	550.327	1310.83	659.851	1259.64
Ccl27b	5.05221	0.434229	2.05487	0.211317	0.83264	1.21977e-07	1.28732	7.35241	2.12855	9.44054
Ccl28	18.285	-0.370964	1.13626	-0.326477	0.744063	1.21977e-07	18.0224	23.1076	6.38565	25.6243
Ccl3	720.173	1.66833	0.264042	6.31843	2.64236e-10	1.9264e-07	296.082	394.93	1253.72	935.962
Ccl4	575.993	1.65872	0.288814	5.74322	9.28943e-09	2.22904e-07	261.969	293.046	1075.98	672.976
Ccl5	1485.3	0.123101	0.238021	0.517184	0.605027	2.33856e-07	1192.7	1653.24	1776.28	1318.98
Ccl6	10145.7	-0.100819	0.169041	-0.596418	0.550896	3.1361e-07	10778	10220.9	9044.21	10539.7
Ccl7	5922.53	0.753859	0.70921	1.06296	0.287802	5.54445e-07	6187.48	2631.11	9665.75	5205.78
Ccl8	4076.54	-0.137359	0.260984	-0.526311	0.598672	5.71807e-07	3587.1	4953.43	2735.19	5030.46
Ccl9	17556.1	-0.21587	0.22131	-0.975421	0.329352	2.0754e-06	23452.3	14280.5	17342.4	15149.4
Ccm2	1416.25	0.377712	0.205881	1.83462	0.0665627	2.7751e-06	1233.25	1229.95	1443.16	1758.64
Ccm2l	132.465	0.391003	0.430605	0.908033	0.363861	3.01649e-06	100.411	129.192	153.256	147.003
Ccn1	2196.28	0.00473043	0.68014	0.00695509	0.994451	5.31753e-06	3132.04	1253.06	2611.73	1788.31
Ccn2	879.715	0.496087	0.244401	2.02981	0.0423759	5.31753e-06	739.563	719.486	851.42	1208.39
Ccn3	1814.16	-0.272482	0.262434	-1.03829	0.299137	8.02289e-06	1473.98	2496.67	1380.37	1905.64
Ccn4	256.414	-0.407976	0.353406	-1.15441	0.24833	9.58077e-06	298.657	286.744	270.326	169.93
Ccn5	1014.62	0.370936	0.786361	0.471713	0.637132	9.87716e-06	1180.47	589.243	1640.05	648.7
Ccn6	2.27371	2.51271	3.17415	0.791618	0.428583	1.30282e-05	1.28732	0	1.06428	6.74324
Ccna1	2.67899	5.14664	3.21143	1.6026	0.109023	1.30474e-05	0	0	5.32138	5.3946
Ccna2	1322.45	-0.0219175	0.207664	-0.105543	0.915945	1.62056e-05	1322.07	1342.34	1187.73	1437.66
Ccnb1	503.1	-0.311086	0.262223	-1.18634	0.235488	2.02046e-05	523.937	590.294	414.003	484.165
Ccnb1-ps	3.40482	-4.95262	2.92575	-1.69277	0.0904991	2.19158e-05	8.36755	5.25172	0	0
Ccnb1ip1	12.2181	-0.0302356	1.62119	-0.0186503	0.98512	2.19158e-05	10.9422	13.6545	0	24.2757
Ccnb2	321.362	0.321585	0.396223	0.811628	0.417005	2.27204e-05	241.372	329.808	213.919	500.349
Ccnb2-ps	48.971	-0.28639	0.676591	-0.423283	0.672089	2.27593e-05	45.6997	61.9703	38.3139	49.9
Ccnc	2308.01	0.0424146	0.218535	0.194086	0.846109	2.29739e-05	2489.67	2058.68	2736.25	1947.45
Ccnd1	2003.77	-0.0584373	0.201763	-0.289633	0.772097	2.67255e-05	2294.64	1792.94	2002.97	1924.52
Ccnd2	12103.2	0.170453	0.173286	0.983648	0.325289	2.88557e-05	12552.6	10224.1	12851.1	12785.2
Ccnd3	3371.63	0.453261	0.206085	2.1994	0.0278498	2.88557e-05	3121.1	2571.24	4465.7	3328.47
Ccnd3-ps	0.599748	0.403531	4.94022	0.0816826	0.934899	3.87067e-05	0	1.05034	0	1.34865
Ccndbp1	1588.17	0.0149639	0.208617	0.071729	0.942818	3.89388e-05	1683.16	1476.78	1769.89	1422.82
Ccne1	153.891	-0.163372	0.397321	-0.411182	0.680939	4.0549e-05	163.489	161.753	150.063	140.259
Ccne2	466.692	-0.0384513	0.26414	-0.145571	0.88426	6.22894e-05	466.652	478.957	428.903	492.257
Ccnf	426.649	-0.220056	0.275003	-0.800196	0.423597	6.92262e-05	419.665	498.914	382.075	405.943
Ccng1	17061.9	-0.350078	0.15704	-2.22923	0.0257986	8.41664e-05	19058.1	19185.6	14842.4	15161.5
Ccng2	1888.63	-0.112524	0.191441	-0.587775	0.556683	9.48469e-05	2045.54	1878.02	1714.55	1916.43
Ccnh	1565.26	-0.0674757	0.199714	-0.337862	0.735467	0.000133743	1620.09	1582.87	1400.59	1657.49
Ccni	16325.7	0.243112	0.168563	1.44226	0.149229	0.000133743	15389.9	14515.8	16219.6	19177.8
Ccnj	352.353	-0.0522807	0.298345	-0.175236	0.860894	0.00015525	390.7	326.657	377.818	314.235
Ccnjl	19.5957	0.406534	1.08205	0.375707	0.707135	0.000190106	9.65486	24.1579	14.8999	29.6703
Ccnk	2386.15	0.217626	0.201487	1.0801	0.280098	0.000193644	2062.28	2350.67	2250.94	2880.71
Ccnl1	2257.31	0.0418061	0.187607	0.222839	0.823661	0.000201008	2063.57	2386.38	2248.81	2330.47
Ccnl2	1479.94	0.250444	0.210486	1.18983	0.234111	0.000256778	1184.97	1519.85	1585.77	1629.17
Ccno	7.55915	-0.864078	1.90469	-0.453658	0.650075	0.000335383	5.79292	13.6545	0	10.7892
Ccnq	328.132	0.0435802	0.316857	0.137539	0.890605	0.000335383	305.737	341.362	391.653	273.776
Ccnt1	2425.44	0.152952	0.20156	0.758838	0.447949	0.000339137	2537.94	2055.52	2792.66	2315.63
Ccnt2	2595.59	-0.106298	0.178182	-0.596568	0.550796	0.000342721	2761.29	2620.61	2474.44	2526.02
Ccny	5064.09	0.0875945	0.170108	0.514934	0.606599	0.000390281	4958.09	4863.1	5499.11	4936.05
Ccnyl1	987.362	0.098941	0.227199	0.435483	0.663212	0.000393594	979.003	928.505	1150.48	891.457
Ccp110	498.69	-0.206956	0.273953	-0.755442	0.449984	0.000411706	552.258	515.719	392.718	534.065
Ccpg1	47.1671	-0.0265586	0.67675	-0.0392444	0.968696	0.0004271	48.918	46.2152	43.6353	49.9
Ccpg1os	297.249	0.118066	0.353309	0.334171	0.73825	0.0004271	206.614	364.47	296.933	320.978
Ccr1	942.588	0.282627	0.26829	1.05344	0.292139	0.000437435	1039.51	660.667	1176.02	894.154
Ccr10	42.5129	0.142703	0.789843	0.180673	0.856625	0.00049941	28.3209	52.5172	24.4783	64.7351
Ccr1l1	10.7853	-1.17919	1.4912	-0.790765	0.429081	0.00060703	12.2295	17.8559	11.707	1.34865
Ccr2	9448.01	-0.255219	0.192885	-1.32317	0.185779	0.00060703	9820.93	10744	9975.45	7251.68
Ccr3	453.019	0.0152229	0.306603	0.0496501	0.960401	0.00060703	340.495	561.934	461.896	447.751
Ccr4	152.056	0.0749447	0.400121	0.187305	0.851421	0.00060703	153.19	142.847	148.999	163.187
Ccr5	6513.71	0.0932998	0.199379	0.467952	0.639819	0.00067559	6298.19	6309.42	7909.7	5537.55
Ccr6	6.385	-0.240137	1.92292	-0.124881	0.900618	0.000690281	11.5858	2.10069	1.06428	10.7892
Ccr7	41.7849	-0.35572	0.785933	-0.452608	0.650831	0.000690775	54.0672	39.9131	54.2781	18.8811
Ccr8	32.5626	0.260881	0.884327	0.295005	0.76799	0.000699217	39.2631	19.9566	52.1495	18.8811
Ccr9	375.729	-0.0893363	0.294232	-0.303625	0.761413	0.000730789	335.346	440.094	371.432	356.043
Ccrl2	398.42	0.638579	0.296299	2.15519	0.031147	0.00083521	364.954	257.334	483.181	488.211
Ccs	98.0818	-0.289401	0.535173	-0.540761	0.588672	0.000894714	87.5374	128.142	60.6637	115.984
Ccsap	117.06	0.817067	0.463828	1.76157	0.0781415	0.00102321	78.5262	91.38	175.605	122.727
Ccser1	152.167	-0.0848024	0.401789	-0.211062	0.832839	0.00103293	145.467	168.055	152.191	142.957
Ccser2	7762.41	-0.0855282	0.179638	-0.476113	0.633994	0.00113856	8266.49	7718.98	8369.46	6694.69
Cct2	3703.03	0.177695	0.182371	0.974362	0.329877	0.00116268	3168.08	3783.34	3787.76	4072.92
Cct3	2213.05	0.298734	0.183208	1.63057	0.102981	0.00120701	1994.05	1975.7	2542.55	2339.91
Cct4	3965.45	0.292968	0.173537	1.68821	0.0913701	0.00123062	3366.97	3762.34	4391.2	4341.3
Cct5	3674.83	0.123766	0.181954	0.680205	0.496375	0.00150996	3370.83	3663.6	3511.05	4153.84
Cct6a	5153.69	0.124063	0.179645	0.690603	0.489815	0.00173991	4974.83	4890.41	5922.69	4826.81
Cct6b	13.4173	-3.1216	1.52742	-2.04371	0.0409822	0.00197284	11.5858	36.7621	5.32138	0
Cct7	3745.03	0.12417	0.180905	0.686383	0.492472	0.0020287	3692.66	3475.59	4237.95	3573.92
Cct8	3483.99	0.119637	0.183781	0.650976	0.515062	0.00210513	3219.58	3460.89	3958.04	3297.45
Cct8l1	7.48814	-0.293912	1.94198	-0.151347	0.879702	0.0021153	3.86195	12.6041	0	13.4865
Ccz1	1406.95	0.0770245	0.203731	0.378069	0.705379	0.00232003	1256.42	1483.09	1410.17	1478.12
Cd101	73.8635	0.0523059	0.552847	0.0946119	0.924623	0.00232003	79.8135	65.1214	77.6921	72.827
Cd109	4588.46	-0.408448	0.193914	-2.10633	0.0351758	0.00244197	5107.42	5358.86	3364.18	4523.37
Cd14	3677.28	0.666203	0.214305	3.10867	0.0018793	0.00281117	2897.1	2789.72	5421.42	3600.89
Cd151	5409.38	0.145967	0.1705	0.856109	0.391938	0.0028685	5355.23	4915.61	5429.93	5936.75
Cd160	71.7282	-0.233876	0.589728	-0.396583	0.691675	0.00302945	92.043	63.0207	81.9492	49.9
Cd163	2089.18	-1.10811	1.03879	-1.06673	0.286093	0.00313087	2608.74	3099.57	435.289	2213.13
Cd164	14166.7	-0.25284	0.191994	-1.31692	0.187867	0.00339166	17830.6	12978.1	13651.5	12206.6
Cd164l2	6.95982	-1.08682	1.77103	-0.613666	0.539436	0.00339166	6.43658	12.6041	7.44993	1.34865
Cd177	53.4594	-0.3763	0.707025	-0.53223	0.594567	0.00379468	74.6643	46.2152	65.9851	26.973
Cd180	4248.12	0.089717	0.19083	0.47014	0.638255	0.00394458	3886.4	4347.38	4919.08	3839.6
Cd19	9.51789	-0.421271	1.47594	-0.285426	0.775318	0.00414409	15.4478	6.30207	9.57848	6.74324
Cd1d1	1368.93	0.508506	0.198956	2.55587	0.0105922	0.00414409	1114.81	1145.93	1681.56	1533.41
Cd1d2	4.18587	-1.11271	2.48455	-0.447851	0.65426	0.00421641	10.2985	1.05034	0	5.3946
Cd2	525.261	-0.00336893	0.301499	-0.0111739	0.991085	0.00471475	420.952	632.308	616.216	431.568
Cd200	1426.17	0.109872	0.197919	0.555134	0.578803	0.00479847	1438.57	1304.53	1453.8	1507.79
Cd200r1	855.76	0.258655	0.235545	1.09811	0.272156	0.00503545	735.057	824.521	1046.18	817.281
Cd200r2	5.26069	2.21895	2.15395	1.03018	0.302925	0.0050411	0.643658	3.15103	1.06428	16.1838
Cd200r3	98.7247	0.0847199	0.554659	0.152742	0.878601	0.00517296	88.1811	103.984	144.741	57.9919
Cd200r4	245.903	-0.325738	0.39895	-0.816488	0.414221	0.00536527	364.31	181.71	189.441	248.151
Cd207	401.671	0.133173	0.28855	0.461527	0.644421	0.0055303	385.551	380.225	360.789	480.119
Cd209a	485.29	-1.43407	0.888115	-1.61474	0.106368	0.00619172	861.857	554.582	110.685	414.035
Cd209b	1136.78	-1.4755	1.08611	-1.35852	0.1743	0.00619172	1542.85	1801.34	181.991	1020.93
Cd209c	43.4426	-0.588779	0.760999	-0.773693	0.439113	0.00623306	71.446	32.5607	26.6069	43.1568
Cd209d	458.416	-0.905024	0.412551	-2.19373	0.0282551	0.00661943	536.81	657.516	151.127	488.211
Cd209e	300.725	-0.930117	0.364888	-2.54904	0.0108019	0.00684369	511.708	276.241	188.377	226.573
Cd209f	3952.57	0.415056	0.210208	1.9745	0.048325	0.00685828	2961.47	3814.85	3848.42	5185.55
Cd209g	7974.15	0.585582	0.167606	3.49381	0.000476184	0.00753869	5976.36	6779.98	9392.23	9748.03
Cd22	108.862	-0.156328	0.487499	-0.320673	0.748458	0.00770828	99.7669	130.243	124.52	80.9189
Cd226	571.093	-0.564845	0.27343	-2.06578	0.0388497	0.00801873	736.344	627.056	540.652	380.319
Cd244a	455.422	0.847658	0.335711	2.52497	0.011571	0.00827901	296.726	355.017	774.793	395.154
Cd247	289.263	-0.469755	0.351714	-1.33562	0.181675	0.00827901	379.114	293.046	300.126	184.765
Cd248	6949.26	-0.347145	0.221703	-1.56581	0.117394	0.00831642	9549.3	6012.17	6619.79	5615.77
Cd24a	4543.95	-0.434813	0.169513	-2.56506	0.0103157	0.00831642	5046.92	5400.87	3941.01	3787.01
Cd27	193.48	-0.104875	0.385624	-0.271962	0.785651	0.00859786	188.592	212.17	147.934	225.224
Cd274	1887.49	0.880326	0.194861	4.51771	6.25115e-06	0.00860079	1224.88	1433.72	2347.79	2543.55
Cd276	957.73	-0.143177	0.219627	-0.651911	0.514459	0.00876511	1076.84	932.706	870.577	950.797
Cd28	167.73	-0.25972	0.3841	-0.676178	0.498928	0.00890752	186.017	179.609	159.641	145.654
Cd2ap	9807.97	0.225441	0.176742	1.27554	0.202118	0.00993213	8964.22	9123.3	11744.3	9400.08
Cd2bp2	1055.06	0.0977206	0.219998	0.44419	0.656906	0.0103393	947.464	1092.36	1182.41	998
Cd300a	1151.96	0.245924	0.225686	1.08967	0.275858	0.0107864	906.913	1202.64	1310.12	1188.16
Cd300c	15.5316	0.038098	1.32225	0.028813	0.977014	0.0110789	21.2407	9.4531	28.7354	2.6973
Cd300c2	764.221	0.123827	0.285981	0.432992	0.66502	0.0110789	526.512	937.958	808.849	783.565
Cd300e	3714.94	0.708141	0.248454	2.85019	0.00436934	0.0110789	2285.63	3359	5678.97	3536.16
Cd300lb	1111.46	0.0484382	0.244442	0.198158	0.842921	0.0110789	1176.61	1009.38	1349.5	910.338
Cd300ld	4102.34	0.665678	0.210973	3.15527	0.00160349	0.0110947	2878.44	3468.24	5908.86	4153.84
Cd300ld2	90.9071	-0.36994	0.526399	-0.702774	0.482196	0.0123003	80.4572	124.991	89.3991	68.7811
Cd300ld3	372.536	-1.3325	0.332563	-4.00676	6.15585e-05	0.0128762	671.335	394.93	225.626	198.251
Cd300ld4	476.822	0.229365	0.928879	0.246927	0.804965	0.0128775	606.969	270.989	781.178	248.151
Cd300ld5	187.896	0.0405194	0.401185	0.100999	0.919551	0.0131706	148.685	222.673	222.434	157.792
Cd300lf	251.278	1.2365	0.327858	3.77144	0.000162308	0.0133125	144.179	155.451	342.697	362.787
Cd300lg	1321.02	0.266312	0.26819	0.992999	0.320711	0.0143231	1388.37	1010.43	1805.01	1080.27
Cd302	2067.32	0.146457	0.204486	0.716221	0.473855	0.0144426	1891.71	2034.52	2461.67	1881.37
Cd320	271.482	-0.319789	0.353415	-0.904856	0.365542	0.0147194	373.321	228.975	254.362	229.27
Cd33	864.814	-0.663297	0.314918	-2.10625	0.0351825	0.0147194	937.809	1181.64	426.774	913.035
Cd34	24236.8	-0.219707	0.181152	-1.21283	0.225193	0.0148923	29655.2	22500.5	22041.1	22750.4
Cd36	43052.7	0.185672	0.203806	0.911025	0.362282	0.0151296	42243.9	38329.2	55123.1	36514.7
Cd37	2511.58	0.264161	0.206317	1.28037	0.200416	0.0152421	2319.74	2245.64	3174.73	2306.19
Cd38	1565.59	0.546543	0.199774	2.7358	0.00622291	0.0158954	1210.08	1336.04	1985.94	1730.32
Cd3d	73.8073	0.05762	0.561951	0.102536	0.918332	0.0160585	85.6065	58.8193	76.6278	74.1757
Cd3e	643.35	-0.174733	0.307349	-0.568516	0.569685	0.0161213	870.225	493.662	702.422	507.092
Cd3eap	269.535	0.0220228	0.342226	0.0643516	0.94869	0.0165946	214.338	321.406	276.712	265.684
Cd3g	384.228	-0.291172	0.329564	-0.883507	0.376963	0.0168301	312.818	533.575	312.897	377.622
Cd4	789.028	-0.728488	0.260802	-2.79325	0.00521806	0.018265	816.158	1152.23	521.495	666.233
Cd40	302.51	0.254971	0.3367	0.757265	0.448891	0.0187363	238.797	313.003	267.133	391.108
Cd40lg	21.1882	-1.11953	1.04575	-1.07055	0.28437	0.0194803	41.1941	16.8055	15.9641	10.7892
Cd44	17088.9	0.43887	0.176443	2.48732	0.0128711	0.0194803	14838.9	14180.7	21966.6	17369.2
Cd46	185.067	-0.0386684	0.386602	-0.100021	0.920327	0.0194803	216.269	158.602	202.212	163.187
Cd47	15620.5	0.115722	0.160194	0.722388	0.470056	0.0195217	14570.5	15419.1	16784.7	15707.7
Cd48	2172.82	0.0384865	0.188798	0.203851	0.83847	0.0195217	1989.55	2299.2	2254.14	2148.4
Cd5	100.352	-0.356478	0.502194	-0.709842	0.477802	0.0195217	91.3994	134.444	100.042	75.5243
Cd52	4147.53	0.562127	0.27038	2.07903	0.0376149	0.0195217	2163.98	4537.49	4717.93	5170.72
Cd53	12592.4	0.312212	0.173987	1.79446	0.07274	0.0199063	11385.7	11085.3	15412.8	12485.8
Cd55	9722.09	-0.0170443	0.171165	-0.0995783	0.920679	0.020108	9653.58	9904.75	8813.27	10516.8
Cd55b	23.2942	-0.534013	1.12863	-0.47315	0.636106	0.020141	24.459	30.46	3.19283	35.0649
Cd55os	129.361	-0.165965	0.429141	-0.386737	0.698951	0.0203204	131.95	141.797	127.713	115.984
Cd59a	523.207	-0.174836	0.350976	-0.498143	0.618383	0.0203204	468.583	640.71	306.511	677.022
Cd59b	90.9101	0.00524433	0.505504	0.0103745	0.991723	0.0205446	92.043	89.2793	79.8207	102.497
Cd5l	285.903	0.0781378	0.322454	0.242322	0.80853	0.0217788	242.659	314.053	276.712	310.189
Cd6	81.2064	0.505847	0.599775	0.843394	0.399008	0.0218249	95.905	37.8124	107.492	83.6162
Cd63	7156.19	-0.11356	0.173323	-0.655191	0.512345	0.0222335	7909.26	6965.89	7303.06	6446.54
Cd63-ps	698.697	-0.187898	0.281723	-0.666961	0.504797	0.0222335	874.731	613.401	777.985	528.67
Cd68	9284.42	-0.133507	0.189845	-0.703243	0.481904	0.0222335	9461.77	9964.62	7507.4	10203.9
Cd69	259.254	0.376275	0.322656	1.16618	0.243542	0.0226115	216.269	235.277	302.254	283.216
Cd7	387.324	-0.0537546	0.294215	-0.182705	0.85503	0.0238692	335.989	453.749	372.496	387.062
Cd72	395.034	0.382725	0.346675	1.10399	0.269599	0.0238974	233.648	453.749	494.888	397.851
Cd74	19861.3	-0.417934	0.178049	-2.34729	0.0189105	0.0238974	24598.7	20835.7	15382	18628.9
Cd79a	19.1402	0.608389	1.04579	0.581748	0.560737	0.0241	18.6661	11.5538	23.4141	22.927
Cd79b	151.196	0.906314	0.422095	2.14718	0.031779	0.0242609	88.1811	122.89	222.434	171.278
Cd80	286.236	0.0890805	0.336426	0.264785	0.791175	0.0254042	326.978	226.874	266.069	325.024
Cd81	8863.34	0.096512	0.163759	0.589354	0.555624	0.0271685	8953.28	8180.09	9277.29	9042.69
Cd82	1726.73	0.0612119	0.192524	0.317944	0.750527	0.0271685	1597.56	1783.49	1805.01	1720.88
Cd83	327.702	0.22158	0.295377	0.750159	0.453159	0.0276995	314.105	290.946	361.854	343.905
Cd84	2803.63	-0.434964	0.184506	-2.35745	0.0184009	0.0276995	2979.49	3467.19	2305.22	2462.63
Cd86	713.346	-0.791596	0.232969	-3.39786	0.000679157	0.0283752	854.134	954.763	522.559	521.927
Cd8a	93.5858	-0.876082	0.532083	-1.64651	0.0996582	0.0283752	90.1121	152.3	56.4066	75.5243
Cd8b1	96.7944	-0.383839	0.503954	-0.761654	0.446266	0.0290016	128.732	90.3297	92.592	75.5243
Cd9	4848.99	-0.196181	0.171123	-1.14643	0.251616	0.0297924	5157.63	5198.16	4259.23	4780.96
Cd9-ps	6.73496	0.709338	1.75129	0.405038	0.68545	0.0308547	1.93097	8.40276	8.5142	8.09189
Cd93	5447.71	0.0441303	0.188491	0.234125	0.814888	0.0310282	5350.08	5379.87	6286.68	4774.22
Cd96	168.088	-0.612907	0.418085	-1.46599	0.142651	0.0322759	200.178	206.918	168.156	97.1027
Cd99l2	1903.72	-0.0206276	0.188035	-0.109701	0.912647	0.0323431	1989.55	1844.41	1834.81	1946.1
Cda	11.7449	-1.38088	1.46286	-0.943961	0.345189	0.0323668	18.0224	15.7552	1.06428	12.1378
Cdadc1	1039.52	-0.191118	0.217281	-0.879587	0.379083	0.0331559	1016.98	1200.54	1010	930.568
Cdan1	331.266	0.295496	0.304543	0.970295	0.3319	0.0342284	266.474	328.758	337.375	392.457
Cdc123	1777.06	-0.138213	0.195779	-0.705966	0.480209	0.0346248	1963.8	1760.38	1800.75	1583.31
Cdc14a	560.845	0.0700706	0.247314	0.283327	0.776926	0.0354288	561.913	532.525	595.994	552.946
Cdc14b	1180.83	-0.201105	0.239554	-0.839501	0.401188	0.0354288	1183.04	1342.34	889.734	1308.19
Cdc16	2231.52	0.0333525	0.250967	0.132896	0.894276	0.0354288	2692.42	1718.36	2664.95	1850.35
Cdc20	346.664	0.049408	0.288865	0.171042	0.864191	0.0354288	351.437	329.808	348.018	357.392
Cdc20b	4.87107	0.704788	1.97103	0.357573	0.720663	0.0381237	3.21829	4.20138	5.32138	6.74324
Cdc23	1026.64	-0.171073	0.210597	-0.812322	0.416607	0.0384549	1091.64	1082.91	925.92	1006.09
Cdc25a	504.493	0.104204	0.264911	0.393355	0.694057	0.0384549	440.905	532.525	557.68	486.862
Cdc25b	789.506	-0.115936	0.231544	-0.500709	0.616576	0.039182	822.594	819.269	685.393	830.768
Cdc25c	126.19	0.154462	0.493593	0.312935	0.75433	0.0396429	109.422	129.192	84.0778	182.068
Cdc26	1118.41	-0.0629196	0.21655	-0.290555	0.771392	0.0397245	1261.57	1023.04	1084.5	1104.54
Cdc27	4975.35	-0.121268	0.167819	-0.722609	0.46992	0.0403509	5008.3	5360.96	4810.53	4721.62
Cdc34	1816.76	0.311878	0.209959	1.48542	0.137432	0.0419736	1755.9	1486.24	2254.14	1770.78
Cdc34b	3.05013	2.07967	2.58212	0.805413	0.420581	0.0419736	1.28732	1.05034	8.5142	1.34865
Cdc37	2967.14	0.279616	0.227601	1.22854	0.219246	0.0437428	2171.06	3190.95	2813.94	3692.6
Cdc37l1	2405.47	-0.218144	0.180873	-1.20606	0.227794	0.0438873	2675.68	2497.72	2188.15	2260.34
Cdc40	2139.01	-0.119523	0.189084	-0.632116	0.527311	0.0458701	2158.83	2296.05	1908.25	2192.9
Cdc42	26139.2	0.225062	0.175961	1.27904	0.200881	0.0459853	25407.1	22801.9	31243.9	25103.7
Cdc42bpa	3859.45	-0.0902351	0.170176	-0.530245	0.595942	0.0459853	4019	3940.89	3670.69	3807.24
Cdc42bpb	3172.93	0.186587	0.175627	1.06241	0.28805	0.0462863	3049.01	2886.35	3262	3494.35
Cdc42bpg	1960.34	-0.00111432	0.18725	-0.00595099	0.995252	0.0463214	1923.25	1998.81	1872.06	2047.25
Cdc42ep1	1185.86	0.2994	0.224212	1.33535	0.181763	0.0463499	1192.05	933.757	1418.68	1198.95
Cdc42ep2	1157.34	0.372648	0.229306	1.62511	0.104138	0.0465606	979.647	1038.79	1514.46	1096.45
Cdc42ep3	885.853	0.0977657	0.221044	0.44229	0.658279	0.0477073	800.71	911.699	935.498	895.503
Cdc42ep4	1829.04	0.391501	0.19429	2.01503	0.0439014	0.0478693	1681.23	1483.09	2182.83	1969.03
Cdc42ep5	1049.79	-0.0389751	0.262673	-0.148379	0.882044	0.0485746	1330.44	796.161	1081.3	991.257
Cdc42se1	6406.1	0.271319	0.169034	1.60511	0.108469	0.0492934	6043.94	5566.83	7344.57	6669.07
Cdc42se2	4422.27	0.173493	0.198224	0.875234	0.381447	0.0492934	4423.21	3890.48	5382.04	3993.35
Cdc45	263.479	-0.108616	0.325803	-0.333378	0.738849	0.050877	267.762	279.392	278.84	227.922
Cdc5l	2502.54	0.0182896	0.225714	0.0810301	0.935418	0.0520809	2060.35	2913.66	2174.31	2861.83
Cdc6	230.479	-0.0819786	0.34657	-0.236543	0.813012	0.0520809	234.935	239.479	253.298	194.205
Cdc7	224.244	-0.11213	0.346816	-0.323312	0.746459	0.0537841	211.12	255.234	225.626	204.995
Cdc73	3074.68	-0.0995869	0.179276	-0.555494	0.578557	0.0540462	3209.92	3152.08	3159.83	2776.87
Cdca2	329.573	-0.125107	0.30286	-0.413085	0.679545	0.0559744	318.61	369.721	342.697	287.262
Cdca3	316.522	0.0912899	0.3489	0.261651	0.793591	0.0560365	316.036	296.197	233.076	420.778
Cdca4	907.569	0.225212	0.248162	0.907521	0.364131	0.056229	766.596	908.548	1147.29	807.841
Cdca5	94.5979	0.689801	0.520586	1.32505	0.185156	0.0569448	88.8247	55.6683	134.099	99.8
Cdca7	377.259	0.127294	0.292664	0.43495	0.663599	0.0579334	386.195	335.06	438.482	349.3
Cdca7l	167.505	-0.22749	0.383332	-0.593455	0.552876	0.0586419	177.649	183.81	157.513	151.049
Cdca8	259.399	0.0672427	0.403604	0.166606	0.86768	0.05956	183.442	323.506	189.441	341.208

## Sheet: MT vs Sham
Row.names	baseMean	log2FoldChange	lfcSE	stat	pvalue	padj	Sham72-1	Sham72-2	MT72-1	MT72-2	MT72-3
0610005C13Rik	31.9144	1.00231	0.803817	1.24694	0.212421	7.0403e-14	16.6032	23.5219	55.0703	34.5221	29.8544
0610009B22Rik	280.091	-0.321085	0.308923	-1.03937	0.298633	1.26045e-05	308.963	326.955	225.635	241.655	297.246
0610009E02Rik	86.6977	-0.0764519	0.52913	-0.144486	0.885117	1.26045e-05	118.388	59.981	88.7244	69.0441	97.3513
0610009L18Rik	63.0504	0.998796	0.587682	1.69955	0.0892153	4.46399e-05	31.0407	48.22	87.9595	62.3625	85.6692
0610010K14Rik	94.2786	0.0216393	0.511521	0.0423039	0.966256	9.38e-05	93.1221	94.0878	110.141	116.93	57.1128
0610012D04Rik	27.4142	-0.154473	0.885257	-0.174495	0.861477	0.000100717	25.2657	32.9307	13.7676	22.2723	42.8346
0610012G03Rik	1007.21	0.292208	0.219593	1.33068	0.183295	0.000137342	968.037	806.803	1210.02	969.959	1081.25
0610025J13Rik	9.50763	0.473786	1.70107	0.278523	0.780611	0.00023544	9.3844	5.88049	0	8.90892	23.3643
0610030E20Rik	2010.16	0.0883638	0.18333	0.481992	0.629811	0.00023544	2075.4	1797.08	2049.07	2083.57	2045.68
0610031O16Rik	46.8767	-0.36909	0.871746	-0.423392	0.67201	0.000486391	60.6377	48.22	78.0162	42.3174	5.19207
0610033M10Rik	8.57232	-0.380097	1.7135	-0.221825	0.82445	0.000486391	12.9938	7.05658	18.3568	4.45446	0
0610038B21Rik	153.164	0.0853739	0.403727	0.211464	0.832525	0.00207542	178.304	116.434	138.441	178.178	154.464
0610039K10Rik	33.6664	-0.0374188	0.831777	-0.0449866	0.964118	0.00207542	20.2126	48.22	22.1811	24.4995	53.2187
0610040B10Rik	106.877	0.0920987	0.453562	0.203056	0.839091	0.00207542	93.844	111.729	96.373	101.339	131.1
0610040J01Rik	34.4118	1.12916	0.918481	1.22938	0.21893	0.00221186	8.66252	31.7546	16.827	35.6357	79.1791
0610043K17Rik	60.9	0.467352	0.59873	0.780573	0.435054	0.00225463	44.0345	55.2766	68.073	89.0892	48.0267
0710001A04Rik	0.890892	3.12571	4.4632	0.700331	0.483721	0.00225463	0	0	0	4.45446	0
1010001B22Rik	18.5847	0.0908121	1.08138	0.0839784	0.933074	0.00225463	27.4313	8.23268	29.0649	10.0225	18.1722
1110002E22Rik	1971.96	-0.744226	0.26599	-2.79795	0.00514275	0.00230637	2836.25	2367.48	2225.76	1228.32	1201.96
1110002J07Rik	138.37	-0.818306	0.433681	-1.88688	0.0591761	0.00249328	225.948	147.012	80.3108	126.952	111.63
1110002L01Rik	180.836	-0.333373	0.392843	-0.848618	0.396094	0.00289681	249.048	163.478	174.389	192.655	124.61
1110002O04Rik	0.647796	0.307151	4.48554	0.0684757	0.945407	0.00289681	0	1.1761	0.764865	0	1.29802
1110003F10Rik	2.43383	-2.65939	2.808	-0.947078	0.343599	0.00297319	5.05314	4.70439	0	1.11362	1.29802
1110004F10Rik	1604.91	0.113583	0.228024	0.498117	0.618402	0.00414513	1286.38	1773.55	1343.87	1838.58	1782.18
1110006O24Rik	50.8703	0.519849	0.652587	0.796597	0.425685	0.0054098	37.5376	43.5156	81.8406	43.431	48.0267
1110013H19Rik	2.19905	-2.57669	3.16468	-0.814202	0.415529	0.0054098	2.88751	5.88049	0	2.22723	0
1110017D15Rik	6.71178	3.51663	2.21086	1.59062	0.111695	0.00667474	0.721877	1.1761	29.0649	0	2.59604
1110018N20Rik	18.4937	-0.224915	1.53201	-0.146811	0.883281	0.00834684	38.9814	1.1761	0	21.1587	31.1524
1110019D14Rik	228.515	-0.210745	0.349151	-0.603593	0.546114	0.00885499	202.847	295.2	187.392	249.45	207.683
1110020A21Rik	24.8567	0.680433	1.05725	0.643589	0.519842	0.00981432	20.9344	15.2893	4.58919	28.954	54.5167
1110025M09Rik	143.875	0.243934	0.424571	0.574543	0.5656	0.0100125	102.507	157.597	190.451	140.316	128.504
1110028F11Rik	8.53421	-1.37434	1.88131	-0.730522	0.465071	0.0109603	24.5438	2.35219	0	14.477	1.29802
1110032A03Rik	2666.57	0.217676	0.214932	1.01277	0.311172	0.0109603	2712.09	2146.38	3467.13	2456.64	2550.6
1110032F04Rik	13.2402	3.30501	1.36791	2.4161	0.0156879	0.0111258	2.88751	1.1761	30.5946	21.1587	10.3841
1110035H17Rik	12.5674	-0.432373	1.18629	-0.364475	0.715504	0.018461	14.4375	15.2893	9.17838	12.2498	11.6822
1110038B12Rik	632.897	0.444566	0.243765	1.82375	0.0681898	0.0229705	477.883	563.351	743.449	611.375	768.426
1110038F14Rik	450.591	0.0368462	0.30914	0.119189	0.905126	0.0252536	344.335	543.357	357.957	446.56	560.744
1110046J04Rik	126.576	0.0299503	0.423985	0.07064	0.943684	0.0252536	131.382	118.786	142.265	139.202	101.245
1110051M20Rik	683.042	0.137837	0.229118	0.6016	0.54744	0.0252536	638.861	650.382	768.689	716.055	641.221
1110057P08Rik	1.22378	3.60849	4.44743	0.811366	0.417156	0.0279968	0	0	6.11892	0	0
1110059E24Rik	693.975	-0.331732	0.308917	-1.07386	0.282887	0.0300734	921.837	662.143	885.714	567.944	432.24
1110059G10Rik	834.467	-0.314208	0.250827	-1.25269	0.21032	0.0300734	976.7	912.652	566.765	860.825	855.394
1110065P20Rik	79.4384	0.106881	0.535813	0.199474	0.841892	0.0302046	54.8627	97.6161	94.0784	70.1578	80.4771
1190001M18Rik	3.0403	-1.87314	2.77625	-0.674701	0.499866	0.0312201	7.21877	3.52829	0	4.45446	0
1190007I07Rik	105.396	0.66151	0.481156	1.37483	0.169183	0.0321129	68.5783	88.2073	159.092	89.0892	122.014
1200007C13Rik	4.09234	-0.497879	2.14272	-0.232358	0.81626	0.0321146	8.66252	1.1761	1.52973	7.79531	1.29802
1300002E11Rik	587.639	-0.0153032	0.263082	-0.058169	0.953614	0.0325839	649.689	531.596	468.097	674.851	613.962
1300014J16Rik	288.111	0.546026	0.361893	1.5088	0.131349	0.0325839	290.916	159.949	395.435	346.334	247.921
1500002C15Rik	81.4498	0.285741	0.587146	0.486661	0.626499	0.0325839	75.0752	69.3897	146.089	63.4761	53.2187
1500002F19Rik	34.7766	-0.318858	0.782276	-0.407603	0.683565	0.0326182	46.2001	32.9307	48.1865	24.4995	22.0663
1500004A13Rik	35.1424	-0.865834	0.775129	-1.11702	0.263986	0.0326197	46.2001	50.5722	40.5379	18.9315	19.4703
1500005C15Rik	35.8089	0.320961	0.823179	0.389904	0.696608	0.0342326	37.5376	24.698	54.3054	14.477	48.0267
1500009L16Rik	57.2265	0.326628	0.616304	0.529979	0.596126	0.0353467	38.2595	61.1571	46.6568	63.4761	76.583
1500011B03Rik	755.705	-0.221106	0.231505	-0.955082	0.339536	0.0372366	884.299	766.816	677.67	643.67	806.069
1500012K07Rik	0.837105	-1.98326	4.40491	-0.450238	0.652539	0.0390507	2.88751	0	0	0	1.29802
1500015A07Rik	90.1139	0.485566	0.505824	0.959952	0.33708	0.0393991	59.9158	85.8551	98.6676	126.952	79.1791
1500026H17Rik	16.1589	-1.41625	1.0911	-1.29801	0.194285	0.0421686	30.3188	21.1698	6.11892	8.90892	14.2782
1500032F14Rik	12.156	5.5166	2.08602	2.64456	0.00817971	0.0436763	0.721877	0	54.3054	4.45446	1.29802
1500035N22Rik	52.634	0.910867	0.639588	1.42415	0.154404	0.0488439	38.2595	30.5785	71.1325	79.0667	44.1326
1520401A03Rik	0.778811	2.91186	4.47202	0.65113	0.514963	0.0500313	0	0	0	0	3.89405
1600002D24Rik	12.4714	2.29104	1.35949	1.68522	0.0919461	0.0508792	0.721877	7.05658	19.8865	17.8178	16.8742
1600010M07Rik	53.8608	1.26448	0.633609	1.99567	0.0459696	0.0561213	22.3782	36.459	71.8973	56.7944	81.7751
1600012H06Rik	1185.57	-0.022617	0.203701	-0.111031	0.911592	0.0564512	1196.87	1197.27	1301.04	1073.53	1159.13
1600014C10Rik	1142.92	0.199328	0.227193	0.877349	0.380297	0.0568412	1077.04	1020.85	953.022	1370.86	1292.83
